# Supplementary material for: 3,7-Dichloro­quinoline-8-carboxylic acid
Source: Acta Crystallogr Sect E Struct Rep Online. 2008 Aug 20;64(Pt 9):o1786. doi: 10.1107/S1600536808026238 (PMC2960518; doi:10.1107/S1600536808026238)
Supplement: Supplementary file 2 [file e-64-o1786-Isup2.hkl]

# 
# h,k,l, Fc-squared, Fo-squared, sigma(Fo-squared) and status flag 
# 
data_I
_shelx_title ' 1 in P-1' 
_shelx_refln_list_code          4 
_shelx_F_calc_maximum      115.50 
_exptl_crystal_F_000       244.00 
_reflns_d_resolution_high  0.8107 
 
loop_ 
 _symmetry_equiv_pos_as_xyz 
 'x, y, z' 
 '-x, -y, -z' 
 
_cell_length_a     7.5002 
_cell_length_b     8.4016 
_cell_length_c     8.7319 
_cell_angle_alpha 102.529 
_cell_angle_beta   93.439 
_cell_angle_gamma 116.479 
 
_shelx_F_squared_multiplier     1.000 
 
loop_ 
 _refln_index_h 
 _refln_index_k 
 _refln_index_l 
 _refln_F_squared_calc 
 _refln_F_squared_meas 
 _refln_F_squared_sigma 
 _refln_observed_status 
   1   0   0     1120.65     1173.08     16.37 o 
   2   0   0    11859.11    11282.92    213.59 o 
   3   0   0      239.11      247.44      6.06 o 
   4   0   0      615.88      631.08     24.02 o 
   5   0   0       22.00       27.75      9.38 o 
   6   0   0       21.29       20.72     43.06 o 
   7   0   0        8.49        6.29     13.70 o 
   8   0   0        2.06        5.89     11.65 o 
  -8   1   0       77.72       78.22     34.98 o 
  -7   1   0       61.51       58.97     10.04 o 
  -6   1   0      519.92      515.16     25.71 o 
  -5   1   0        0.52       11.53      3.23 o 
  -4   1   0      204.42      205.34     23.72 o 
  -3   1   0       24.24       27.54     15.62 o 
  -2   1   0     1549.72     1451.29     20.36 o 
  -1   1   0      412.89      446.12     18.21 o 
   0   1   0      517.60      514.34      5.41 o 
   1   1   0      110.66      109.06     19.82 o 
   2   1   0      144.49      169.45     28.94 o 
   3   1   0        9.82       26.52      9.36 o 
   4   1   0       10.61        8.11      1.40 o 
   5   1   0       19.71       17.92     15.60 o 
   6   1   0       20.86       30.07      8.49 o 
   7   1   0       11.07       14.64     34.34 o 
  -8   2   0        5.83       12.23     15.02 o 
  -7   2   0        0.58        2.98     13.53 o 
  -6   2   0       15.32       16.87      3.93 o 
  -5   2   0       42.37       41.31      2.98 o 
  -4   2   0        8.23       10.14      1.80 o 
  -3   2   0       47.27       63.88     11.55 o 
  -2   2   0      711.65      695.22     20.66 o 
  -1   2   0      491.22      510.46     14.98 o 
   0   2   0      800.56      786.89     18.79 o 
   1   2   0        1.99        5.61      7.41 o 
   2   2   0     2343.28     2458.52     32.11 o 
   3   2   0      103.62      108.25     12.48 o 
   4   2   0      508.25      540.86     19.91 o 
   5   2   0       53.95       59.15     10.21 o 
   6   2   0       21.87       28.75      4.71 o 
   7   2   0        5.62        4.60      0.28 o 
  -9   3   0       23.51       21.58      7.22 o 
  -8   3   0       27.54       29.89     31.43 o 
  -7   3   0       11.03       13.23      5.71 o 
  -6   3   0       53.69       39.54      3.37 o 
  -5   3   0       88.06       94.19      8.92 o 
  -4   3   0      410.44      475.12     27.69 o 
  -3   3   0       33.40       32.30      4.36 o 
  -2   3   0      706.53      663.67      8.38 o 
  -1   3   0      620.70      628.54     27.27 o 
   0   3   0      817.26      792.26    105.78 o 
   1   3   0        0.01        1.46      4.20 o 
   2   3   0      549.51      563.11     20.24 o 
   3   3   0        0.57        7.22     12.15 o 
   4   3   0      219.82      234.43     23.25 o 
   5   3   0        7.00        8.09     14.73 o 
   6   3   0       29.93       27.53     39.32 o 
  -9   4   0        2.70       12.00     34.02 o 
  -8   4   0       59.96       61.49     17.14 o 
  -7   4   0       31.28       27.98      2.52 o 
  -6   4   0        2.64        3.22      2.05 o 
  -5   4   0        5.12        7.82      7.76 o 
  -4   4   0      108.61      121.03     17.58 o 
  -3   4   0       10.27        8.38      7.41 o 
  -2   4   0       43.71       59.18     13.94 o 
  -1   4   0      177.66      178.40      6.55 o 
   0   4   0      490.56      490.25     16.93 o 
   1   4   0        0.52        1.66      3.15 o 
   2   4   0      181.15      221.54     18.80 o 
   3   4   0        0.71        7.51     54.98 o 
   4   4   0      127.81      106.68      5.35 o 
   5   4   0       17.37       19.14     27.02 o 
  -9   5   0        3.71       12.09     29.10 o 
  -8   5   0        0.64        8.75      4.56 o 
  -7   5   0      136.20      138.33     11.37 o 
  -6   5   0      385.96      350.69     12.60 o 
  -5   5   0      112.31      123.49     16.98 o 
  -4   5   0     1015.32     1090.83     22.71 o 
  -3   5   0        5.57       12.50      4.57 o 
  -2   5   0      587.81      555.08     14.72 o 
  -1   5   0       63.28       82.65     26.13 o 
   0   5   0      550.63      529.77     13.01 o 
   1   5   0        0.03        5.16     20.64 o 
   2   5   0       57.73       71.78     43.72 o 
   3   5   0       16.72       23.46     34.44 o 
   4   5   0       46.14       48.98     51.79 o 
  -9   6   0       42.33       37.18      2.43 o 
  -8   6   0      117.89      162.80     23.68 o 
  -7   6   0       79.00       95.60     18.43 o 
  -6   6   0      257.27      277.47     11.02 o 
  -5   6   0       16.55       26.66      9.03 o 
  -4   6   0      198.61      188.44      3.42 o 
  -3   6   0        0.07        4.54     33.89 o 
  -2   6   0        0.27        1.76      4.54 o 
  -1   6   0       34.30       25.42      1.61 o 
   0   6   0       37.26       44.70     13.51 o 
   1   6   0        1.38        5.91     20.08 o 
   2   6   0      271.75      259.91      4.22 o 
   3   6   0       45.80       70.28     60.33 o 
  -8   7   0        0.01        4.59      9.10 o 
  -7   7   0        2.80       24.67     38.90 o 
  -6   7   0       25.30       21.07     12.21 o 
  -5   7   0        0.01       13.48     15.05 o 
  -4   7   0      242.99      340.84     40.14 o 
  -3   7   0        1.41        2.28      1.45 o 
  -2   7   0      414.65      379.36     39.74 o 
  -1   7   0       27.05       42.37     30.41 o 
   0   7   0       34.09       65.31     46.73 o 
   1   7   0        1.77        1.69      2.72 o 
   2   7   0        1.65        9.57     35.47 o 
  -8   8   0      466.22      466.54     34.10 o 
  -7   8   0       38.93       37.56     13.70 o 
  -6   8   0      266.12      327.61     38.10 o 
  -5   8   0        1.14        5.79      8.59 o 
  -4   8   0       14.57       16.35     16.51 o 
  -3   8   0        9.46        8.95      1.57 o 
  -2   8   0        2.52        5.59      6.77 o 
  -1   8   0        9.80       12.76     57.71 o 
   0   8   0       20.94       36.78     21.96 o 
   1   8   0        8.23       14.73     56.86 o 
  -7   9   0       96.98       83.82     18.98 o 
  -6   9   0       41.41       41.18     25.34 o 
  -5   9   0       39.93       66.69     31.50 o 
  -4   9   0       59.48       82.31      6.68 o 
  -3   9   0       13.35       20.09     19.26 o 
  -2   9   0       95.40      161.01     39.60 o 
  -1   9   0        8.05       10.04     13.70 o 
  -5  10   0       30.22       27.10     36.50 o 
  -4  10   0       89.64       87.74     28.48 o 
   3 -10   1       10.87       25.49     13.19 o 
   4 -10   1      192.55      234.65     22.14 o 
   5 -10   1        9.43       12.60     10.67 o 
   6 -10   1       71.71       73.09     69.53 o 
   0  -9   1       41.09       50.86     35.66 o 
   1  -9   1       18.78       44.10     45.51 o 
   2  -9   1       43.00       42.77     10.27 o 
   3  -9   1       31.74       49.49     20.36 o 
   4  -9   1      144.63      165.40     29.23 o 
   5  -9   1        8.58       22.09     44.46 o 
   6  -9   1       20.78       34.90     14.51 o 
   7  -9   1        0.26        4.89     13.17 o 
  -1  -8   1        4.15       28.15     26.93 o 
   0  -8   1       53.93       72.53     61.46 o 
   1  -8   1        0.07        0.11      3.99 o 
   2  -8   1        1.90        3.16      2.42 o 
   3  -8   1       26.58       21.26     14.47 o 
   4  -8   1       26.60       28.45     16.70 o 
   5  -8   1        7.08       12.18     36.57 o 
   6  -8   1      217.80      177.10      1.41 o 
   7  -8   1       44.07       52.67     42.54 o 
   8  -8   1       71.05       89.49     40.32 o 
  -2  -7   1      101.23      112.60     17.92 o 
  -1  -7   1        6.76       11.92      7.60 o 
   0  -7   1      545.64      472.89      9.10 o 
   1  -7   1       16.51       16.24      1.21 o 
   2  -7   1      535.74      527.75     18.01 o 
   3  -7   1      133.55      114.79      2.25 o 
   4  -7   1       68.12      144.86     28.97 o 
   5  -7   1       39.70       57.70     20.74 o 
   6  -7   1       11.13        6.52     13.10 o 
   7  -7   1       54.30       63.27     42.26 o 
   8  -7   1       17.54       22.83      7.98 o 
  -4  -6   1        7.84        8.07     13.04 o 
  -3  -6   1       10.11       11.92      7.51 o 
  -2  -6   1       13.43       23.08     29.09 o 
  -1  -6   1       18.75       40.82     24.86 o 
   0  -6   1        5.24        7.16      5.68 o 
   1  -6   1        0.56        2.38      1.94 o 
   2  -6   1        1.84       13.21     27.40 o 
   3  -6   1       74.37       74.25      2.25 o 
   4  -6   1      234.05      232.43     18.92 o 
   5  -6   1        0.78       21.66     20.23 o 
   6  -6   1      179.05      196.00     12.12 o 
   7  -6   1        0.03        3.59     16.99 o 
   8  -6   1      159.15      235.60     25.91 o 
   9  -6   1       21.13       21.36     11.92 o 
  -5  -5   1        0.72        8.35     26.08 o 
  -4  -5   1        1.38        4.50     20.08 o 
  -3  -5   1      116.60      127.14     70.18 o 
  -2  -5   1      246.06      278.77     69.53 o 
  -1  -5   1       19.68       24.07     11.14 o 
   0  -5   1      267.56      266.81     11.23 o 
   1  -5   1       20.18       39.21     14.77 o 
   2  -5   1      165.18      153.18     18.15 o 
   3  -5   1       42.35       36.44      3.26 o 
   4  -5   1      252.12      262.83     15.04 o 
   5  -5   1        1.03       13.32     10.25 o 
   6  -5   1       50.90       70.29     16.98 o 
   7  -5   1        0.25        1.61      5.57 o 
   8  -5   1       26.56       21.78      5.86 o 
   9  -5   1       16.36       17.57     26.70 o 
  -5  -4   1        5.12        8.82     20.36 o 
  -4  -4   1        7.31       11.82      2.44 o 
  -3  -4   1      191.08      248.55     51.23 o 
  -2  -4   1      611.81      592.95     14.26 o 
  -1  -4   1       65.29       70.49      8.68 o 
   0  -4   1     1576.02     1502.79     13.90 o 
   1  -4   1       30.24       27.48      4.32 o 
   2  -4   1     1451.03     1373.86     42.82 o 
   3  -4   1        0.16       24.06     15.52 o 
   4  -4   1      109.55      123.67     13.18 o 
   5  -4   1        7.93        9.59     10.43 o 
   6  -4   1      143.66      175.91     11.83 o 
   7  -4   1       60.36       64.37     20.29 o 
   8  -4   1       28.87       35.93      9.12 o 
   9  -4   1       12.53       17.17     47.95 o 
  -6  -3   1       31.15       49.26     36.50 o 
  -5  -3   1        0.20        0.00     16.54 o 
  -4  -3   1        6.94        6.79      4.56 o 
  -3  -3   1       80.28       94.18     10.18 o 
  -2  -3   1      155.13      157.05     10.70 o 
  -1  -3   1        7.93       21.78     17.75 o 
   0  -3   1     3469.48     3242.40     21.87 o 
   1  -3   1      333.70      370.44     17.54 o 
   2  -3   1     3366.92     3244.80     28.28 o 
   3  -3   1      346.55      327.17     35.09 o 
   4  -3   1      527.10      474.97     14.17 o 
   5  -3   1       46.72       43.96      5.34 o 
   6  -3   1      210.67      209.77     26.09 o 
   7  -3   1      132.51      129.77     25.90 o 
   8  -3   1        3.67       11.55     18.05 o 
  -7  -2   1        3.66       11.45     18.23 o 
  -6  -2   1       42.66       67.57     30.82 o 
  -5  -2   1       58.50       58.30     40.92 o 
  -4  -2   1      608.32      521.94     24.60 o 
  -3  -2   1       33.65       59.76      9.90 o 
  -2  -2   1      336.25      332.35     20.37 o 
  -1  -2   1        1.66       27.64     24.28 o 
   0  -2   1     1434.70     1542.95     47.39 o 
   1  -2   1      390.74      376.31     13.26 o 
   2  -2   1     3092.19     2863.14     97.87 o 
   3  -2   1      492.61      506.43     23.34 o 
   4  -2   1     1415.09     1412.74     34.64 o 
   5  -2   1       94.03      103.56      6.39 o 
   6  -2   1      289.84      264.28     19.85 o 
   7  -2   1      101.24       93.91     30.99 o 
   8  -2   1       19.06       22.99     52.54 o 
  -7  -1   1        2.77       10.32     20.74 o 
  -6  -1   1       23.36       42.52     37.26 o 
  -5  -1   1       26.53       56.29     32.84 o 
  -4  -1   1      364.50      351.43     18.37 o 
  -3  -1   1      132.50      147.31      8.35 o 
  -2  -1   1       34.03       35.07      1.72 o 
  -1  -1   1      110.31      117.15     26.02 o 
   0  -1   1     2269.95     2321.76     49.06 o 
   1  -1   1      243.40      264.13      9.57 o 
   2  -1   1    13340.30    13222.90     73.25 o 
   3  -1   1       86.72      108.59      4.74 o 
   4  -1   1     5347.31     5084.52     29.04 o 
   5  -1   1      430.25      406.46      9.85 o 
   6  -1   1      363.28      319.75     39.36 o 
   7  -1   1       35.38       36.25     11.80 o 
   8  -1   1       31.96       59.86     62.96 o 
  -8   0   1        5.21        6.57      4.83 o 
  -7   0   1       33.09       37.16     33.70 o 
  -6   0   1       66.71       49.93     38.75 o 
  -5   0   1       44.50       49.99      7.81 o 
  -4   0   1      474.68      421.51     23.60 o 
  -3   0   1      413.09      467.89     15.71 o 
  -2   0   1     2645.20     2629.14     24.13 o 
  -1   0   1       17.52       31.75     11.05 o 
   0   0   1       98.59      138.28     23.68 o 
   1   0   1      479.62      511.44     22.10 o 
   2   0   1      427.68      439.15     20.28 o 
   3   0   1      133.81      147.71     16.20 o 
   4   0   1        0.69        2.40      1.57 o 
   5   0   1       25.70       36.80     17.19 o 
   6   0   1       18.63       28.05     71.31 o 
   7   0   1        1.86        5.05     30.31 o 
  -8   1   1      100.62      116.25     16.33 o 
  -7   1   1      103.39      111.44     21.88 o 
  -6   1   1      182.52      199.45     20.76 o 
  -5   1   1       25.71       23.58      3.38 o 
  -4   1   1        0.54        1.68      2.34 o 
  -3   1   1      241.07      273.08     15.50 o 
  -2   1   1       18.38       34.71     10.18 o 
  -1   1   1        2.57        6.93      5.72 o 
   0   1   1      445.74      526.67     19.68 o 
   1   1   1      321.11      322.83     26.35 o 
   2   1   1      536.38      539.05     13.45 o 
   3   1   1      219.13      249.43     14.10 o 
   4   1   1      429.47      403.71     18.26 o 
   5   1   1       18.89       25.59      3.83 o 
   6   1   1      447.26      415.66     22.99 o 
   7   1   1       64.72       59.78     11.41 o 
  -8   2   1        2.80       10.43      7.18 o 
  -7   2   1        0.34       27.88     18.08 o 
  -6   2   1        7.89       13.90      9.65 o 
  -5   2   1       29.41       26.58      7.76 o 
  -4   2   1      486.02      434.31      4.81 o 
  -3   2   1       17.46      118.31     20.88 o 
  -2   2   1     1116.37     1048.25     32.06 o 
  -1   2   1       69.93       98.71     23.20 o 
   0   2   1     3768.95     3541.23     92.50 o 
   1   2   1      290.78      274.86      8.16 o 
   2   2   1      511.69      475.23     11.64 o 
   3   2   1      177.78      211.65     14.20 o 
   4   2   1       26.47       52.42     15.19 o 
   5   2   1        2.04        7.50      6.16 o 
   6   2   1        4.01       11.92     58.92 o 
  -9   3   1       18.06       15.67      4.32 o 
  -8   3   1       78.17       73.84     21.13 o 
  -7   3   1       19.38       29.63     12.99 o 
  -6   3   1      317.11      286.77     11.25 o 
  -5   3   1       13.26       14.46      6.18 o 
  -4   3   1     1006.83     1043.32     49.20 o 
  -3   3   1       77.44       95.90      9.32 o 
  -2   3   1      293.96      302.20     15.95 o 
  -1   3   1      112.19      194.98     17.38 o 
   0   3   1      599.30      559.57     12.74 o 
   1   3   1       19.09       28.45      7.87 o 
   2   3   1       85.43      138.75     17.23 o 
   3   3   1       51.37       59.26     19.13 o 
   4   3   1       19.87       28.03     10.28 o 
   5   3   1        7.58        9.07     13.03 o 
   6   3   1        0.84        7.86     14.83 o 
  -9   4   1       18.07       18.28      3.28 o 
  -8   4   1      210.91      216.11     10.97 o 
  -7   4   1        5.22       13.36     17.86 o 
  -6   4   1      190.52      216.11     10.79 o 
  -5   4   1        2.77        5.15      5.82 o 
  -4   4   1       29.62       30.41      5.75 o 
  -3   4   1      250.38      264.66     18.50 o 
  -2   4   1      613.86      596.81     27.32 o 
  -1   4   1       21.97       24.03      2.95 o 
   0   4   1      180.22      188.65      8.07 o 
   1   4   1        4.27        6.22      1.22 o 
   2   4   1       98.00       88.96     23.06 o 
   3   4   1        0.66        1.89      6.51 o 
   4   4   1       98.95      126.86     23.08 o 
   5   4   1       10.22       15.01     38.28 o 
  -9   5   1      132.31      122.10     12.29 o 
  -8   5   1      188.45      243.81     24.27 o 
  -7   5   1      181.37      164.58      5.74 o 
  -6   5   1      397.83      353.25     16.59 o 
  -5   5   1       84.37       91.20      4.80 o 
  -4   5   1      250.93      240.37     11.76 o 
  -3   5   1      143.85      161.81      8.78 o 
  -2   5   1      640.79      596.90     13.74 o 
  -1   5   1       25.55       34.50      5.83 o 
   0   5   1       57.40      110.24     20.94 o 
   1   5   1        1.87        4.03      2.72 o 
   2   5   1        4.26        3.66     13.70 o 
   3   5   1        6.35        8.26     15.20 o 
   4   5   1       18.92       28.71     63.05 o 
  -9   6   1       10.25        9.10      3.44 o 
  -8   6   1       75.00       59.64     15.37 o 
  -7   6   1        6.15        6.54      2.92 o 
  -6   6   1      104.93      158.22     15.65 o 
  -5   6   1        5.03        8.34      6.32 o 
  -4   6   1        0.07        6.16      7.35 o 
  -3   6   1       69.97      112.55     29.18 o 
  -2   6   1       21.44       25.81      7.30 o 
  -1   6   1       10.39       10.70      1.70 o 
   0   6   1      395.95      406.28     40.72 o 
   1   6   1        0.73        4.13     24.96 o 
   2   6   1      213.19      216.46     11.35 o 
   3   6   1       13.54       25.99     23.93 o 
  -8   7   1      242.77      212.23     14.40 o 
  -7   7   1      367.46      337.30      7.80 o 
  -6   7   1     1263.12     1393.68     42.01 o 
  -5   7   1      305.88      299.14     25.46 o 
  -4   7   1     1933.47     1694.09    120.05 o 
  -3   7   1        0.05       10.91     11.78 o 
  -2   7   1      391.59      390.77     24.43 o 
  -1   7   1        1.96        6.76     48.60 o 
   0   7   1       82.08       84.16     58.55 o 
   1   7   1        0.03        0.75     18.58 o 
   2   7   1       18.70       18.39     54.61 o 
  -8   8   1        0.61       33.68     67.74 o 
  -7   8   1       22.89       37.26     33.52 o 
  -6   8   1        3.39       19.04     22.63 o 
  -5   8   1        4.33        9.69     22.89 o 
  -4   8   1       22.72       43.33     20.97 o 
  -3   8   1       28.16       30.87      9.04 o 
  -2   8   1        0.01        0.34      0.94 o 
  -1   8   1        1.50        2.63      5.16 o 
   0   8   1        1.43        5.91     68.59 o 
  -7   9   1        8.69       17.08     45.88 o 
  -6   9   1       53.26       61.81     17.43 o 
  -5   9   1        3.30       14.68     16.15 o 
  -4   9   1      142.81      218.25     30.31 o 
  -3   9   1       24.70       23.90     28.51 o 
  -2   9   1      234.13      308.60     55.08 o 
  -1   9   1        0.30        4.32     23.08 o 
   2 -10   2       74.84      111.39     30.43 o 
   3 -10   2        0.93        4.37      1.50 o 
   4 -10   2        5.31       13.06     14.75 o 
   5 -10   2       12.47       16.67      6.85 o 
   6 -10   2       36.98       41.38     53.58 o 
   0  -9   2       27.42       42.41     73.37 o 
   1  -9   2        0.48        3.23     11.73 o 
   2  -9   2      168.84      146.98     10.85 o 
   3  -9   2       46.68       38.58     13.42 o 
   4  -9   2       30.36       32.36      4.63 o 
   5  -9   2        2.80       11.63     24.11 o 
   6  -9   2        0.91        7.49     16.81 o 
   7  -9   2        2.22        3.78      2.98 o 
  -1  -8   2        1.19       10.42     38.28 o 
   0  -8   2      157.93      163.54     27.12 o 
   1  -8   2       16.71       17.41      3.18 o 
   2  -8   2      348.77      356.43     27.60 o 
   3  -8   2        0.19        2.69      3.70 o 
   4  -8   2      760.10      703.59     21.44 o 
   5  -8   2       80.55       72.30      8.90 o 
   6  -8   2      250.99      232.09     18.86 o 
   7  -8   2       48.83       42.27     13.33 o 
   8  -8   2       45.04       45.84     24.05 o 
  -3  -7   2        5.22        7.88     16.33 o 
  -2  -7   2       56.64       63.52     67.18 o 
  -1  -7   2        5.17        4.97      3.66 o 
   0  -7   2      135.11      177.05     24.38 o 
   1  -7   2        0.95        5.56     14.33 o 
   2  -7   2      113.89      118.01      9.52 o 
   3  -7   2       50.20      127.84     30.02 o 
   4  -7   2      316.04      277.44     37.16 o 
   5  -7   2       22.38       26.41     15.22 o 
   6  -7   2       15.62       21.28      8.68 o 
   7  -7   2       11.78       15.03      9.47 o 
   8  -7   2       13.53       19.69     39.06 o 
  -4  -6   2       18.72       32.00     15.95 o 
  -3  -6   2       11.12       27.40     17.55 o 
  -2  -6   2       73.30       68.31      7.88 o 
  -1  -6   2        0.39        7.71     20.52 o 
   0  -6   2       12.21       27.10     13.90 o 
   1  -6   2       20.55       34.07     14.42 o 
   2  -6   2       93.67      121.19     10.47 o 
   3  -6   2       74.79       90.54      5.40 o 
   4  -6   2        7.03       15.28     22.97 o 
   5  -6   2        0.14        3.14     10.18 o 
   6  -6   2        8.07        9.06      2.44 o 
   7  -6   2        0.38        2.12      2.47 o 
   8  -6   2       20.59       17.21      1.68 o 
  -5  -5   2        1.44        5.07     49.17 o 
  -4  -5   2       12.34        9.20      3.00 o 
  -3  -5   2        3.48        4.69      4.60 o 
  -2  -5   2        1.10        4.12     13.84 o 
  -1  -5   2        4.16        6.24      2.69 o 
   0  -5   2       86.04      111.92     19.47 o 
   1  -5   2       37.88       39.01      5.64 o 
   2  -5   2     1494.12     1546.03     26.13 o 
   3  -5   2      280.65      342.88     17.60 o 
   4  -5   2      764.30      841.54     63.05 o 
   5  -5   2      166.12      180.41     20.68 o 
   6  -5   2      233.66      195.42     24.84 o 
   7  -5   2      101.05       89.39      4.98 o 
   8  -5   2        2.65        8.15     27.82 o 
  -5  -4   2       11.74       15.67     36.50 o 
  -4  -4   2       93.80      199.29     58.36 o 
  -3  -4   2        2.37       10.24     18.41 o 
  -2  -4   2      121.21      174.71     29.70 o 
  -1  -4   2        0.01        3.84      5.44 o 
   0  -4   2        0.02        7.88     15.08 o 
   1  -4   2       56.42       58.67      6.51 o 
   2  -4   2      160.13      232.27     28.45 o 
   3  -4   2       35.35       56.82     23.65 o 
   4  -4   2     1183.64     1292.81     19.91 o 
   5  -4   2       29.95       26.59     13.48 o 
   6  -4   2      278.72      269.86     23.09 o 
   7  -4   2        7.70        8.85      6.91 o 
   8  -4   2       42.09       48.13     51.79 o 
  -5  -3   2        4.91        5.77      2.02 o 
  -4  -3   2        0.09        1.58     11.06 o 
  -3  -3   2      120.73      119.30     10.90 o 
  -2  -3   2      877.34      852.58    101.71 o 
  -1  -3   2       71.07       80.26      8.29 o 
   0  -3   2     2131.72     1979.49    111.06 o 
   1  -3   2       42.99       65.54     18.87 o 
   2  -3   2      497.94      459.89     10.47 o 
   3  -3   2       53.11       47.63      9.87 o 
   4  -3   2     1474.73     1406.31     47.24 o 
   5  -3   2      112.21      113.50      4.69 o 
   6  -3   2      819.47      789.76     45.98 o 
   7  -3   2      130.11      130.72     11.59 o 
   8  -3   2      242.43      244.60     29.60 o 
  -7  -2   2       53.23       47.16      3.63 o 
  -6  -2   2      200.77      225.19     28.34 o 
  -5  -2   2       20.67       24.10     11.86 o 
  -4  -2   2      101.55       96.16     30.57 o 
  -3  -2   2      382.75      344.16     33.43 o 
  -2  -2   2     1158.14     1105.50     73.03 o 
  -1  -2   2      339.89      337.10     11.76 o 
   0  -2   2     3810.77     3543.27     15.66 o 
   1  -2   2       66.24       82.84     13.66 o 
   2  -2   2       80.09      117.35     16.37 o 
   3  -2   2      139.17      182.09     13.80 o 
   4  -2   2      424.03      458.92     14.00 o 
   5  -2   2       96.62       99.72      2.49 o 
   6  -2   2      933.93     1001.62     34.31 o 
   7  -2   2      192.10      184.24     10.76 o 
   8  -2   2      231.02      220.36     16.90 o 
  -7  -1   2       36.38       43.21     10.69 o 
  -6  -1   2      236.83      210.54     10.98 o 
  -5  -1   2        0.58        3.68     17.90 o 
  -4  -1   2       28.44       34.91      3.49 o 
  -3  -1   2      108.02      102.40     21.01 o 
  -2  -1   2       94.69      152.65     14.81 o 
  -1  -1   2      274.79      311.51     18.69 o 
   0  -1   2     1166.69     1321.40     31.76 o 
   1  -1   2        4.41        7.01      1.65 o 
   2  -1   2     1284.35     1346.22     85.31 o 
   3  -1   2      181.87      201.09     32.56 o 
   4  -1   2        0.21        4.47     10.44 o 
   5  -1   2        1.57        6.32      8.87 o 
   6  -1   2        6.39       15.71     24.28 o 
   7  -1   2       21.65       20.27      4.79 o 
   8  -1   2        0.58        3.85      5.82 o 
  -8   0   2       51.24       51.03     44.90 o 
  -7   0   2       35.81       39.30     33.62 o 
  -6   0   2      216.64      266.48     20.42 o 
  -5   0   2      213.40      202.23     11.48 o 
  -4   0   2     1349.41     1367.58     54.68 o 
  -3   0   2        2.72        6.25     24.21 o 
  -2   0   2      824.65     1050.48     20.11 o 
  -1   0   2      190.81      217.49     17.82 o 
   0   0   2       24.17       36.12      5.82 o 
   1   0   2        3.51        7.64      5.63 o 
   2   0   2      334.06      316.10     16.66 o 
   3   0   2      167.16      199.33     32.15 o 
   4   0   2        1.11        8.23     17.03 o 
   5   0   2        0.00        2.17     18.27 o 
   6   0   2       15.13       20.90     11.53 o 
   7   0   2        0.00        5.63     22.43 o 
  -8   1   2        3.82        3.21      1.50 o 
  -7   1   2        5.52        7.81      5.43 o 
  -6   1   2        0.71        6.08     22.11 o 
  -5   1   2       34.31       49.76     17.87 o 
  -4   1   2      236.30      283.59     11.13 o 
  -3   1   2       96.03      140.84     14.24 o 
  -2   1   2       78.84       66.77      2.86 o 
  -1   1   2      436.78      411.20     29.48 o 
   0   1   2      424.79      403.00     12.05 o 
   1   1   2       15.55       24.47      7.26 o 
   2   1   2      395.33      411.55     12.14 o 
   3   1   2       14.76       17.59      4.89 o 
   4   1   2      351.77      338.78     11.31 o 
   5   1   2       38.67       51.34     13.44 o 
   6   1   2        0.64        4.63      5.48 o 
   7   1   2        0.16        3.85     71.69 o 
  -8   2   2       11.97       14.95     38.15 o 
  -7   2   2      116.17      105.61     16.16 o 
  -6   2   2      141.35      158.05      6.12 o 
  -5   2   2       34.67       36.46      8.45 o 
  -4   2   2      220.26      181.48     35.82 o 
  -3   2   2      193.80      210.46     12.52 o 
  -2   2   2      871.83      919.90     68.63 o 
  -1   2   2      206.40      237.87     15.68 o 
   0   2   2     1369.42     1336.68     20.62 o 
   1   2   2       13.34       18.57      4.32 o 
   2   2   2      287.37      350.75     35.11 o 
   3   2   2       31.70      114.21     18.71 o 
   4   2   2      197.08      204.14     16.35 o 
   5   2   2       26.44       29.25      8.83 o 
   6   2   2        2.24        6.02     10.96 o 
  -9   3   2       61.81       51.61     65.59 o 
  -8   3   2      108.98      141.92     16.78 o 
  -7   3   2      292.99      276.64     13.90 o 
  -6   3   2     1022.93      978.74     25.95 o 
  -5   3   2      170.57      191.58     12.70 o 
  -4   3   2     1380.76     1351.25     60.66 o 
  -3   3   2      284.19      334.37     14.83 o 
  -2   3   2      766.55      791.55     20.03 o 
  -1   3   2       85.09      124.71     15.71 o 
   0   3   2        7.04       15.23      5.35 o 
   1   3   2        7.38       22.77     12.91 o 
   2   3   2      151.37      143.29     28.77 o 
   3   3   2       98.05      116.66     17.53 o 
   4   3   2       11.47       22.98     11.83 o 
   5   3   2        1.59        7.30     10.36 o 
  -9   4   2        4.74        6.98     10.67 o 
  -8   4   2       10.20        8.00     10.03 o 
  -7   4   2       10.06       29.34     13.52 o 
  -6   4   2      158.78      158.28     15.13 o 
  -5   4   2      137.76      135.65     11.85 o 
  -4   4   2     1086.08     1222.35     30.84 o 
  -3   4   2        2.31        8.06      5.03 o 
  -2   4   2      932.07     1015.16     24.88 o 
  -1   4   2       25.09       34.33      9.37 o 
   0   4   2      576.46      567.54     18.72 o 
   1   4   2       29.72       31.66     29.14 o 
   2   4   2      410.13      364.02      8.31 o 
   3   4   2      113.58      104.76      8.66 o 
   4   4   2       15.86       40.82     32.37 o 
   5   4   2        2.64       11.17     55.83 o 
  -9   5   2       40.73       32.00      9.48 o 
  -8   5   2      133.68      133.79     13.03 o 
  -7   5   2        4.29        7.32      9.47 o 
  -6   5   2      237.95      272.76     21.22 o 
  -5   5   2       32.70       27.04      1.46 o 
  -4   5   2     1000.24      934.80     83.64 o 
  -3   5   2        1.67       19.25      8.99 o 
  -2   5   2     1011.03      963.46     65.07 o 
  -1   5   2        0.64        6.97     14.03 o 
   0   5   2      309.98      315.76     23.48 o 
   1   5   2        0.19        1.22     49.17 o 
   2   5   2       20.05       48.23     45.51 o 
   3   5   2       28.23       20.55     70.18 o 
   4   5   2       53.23       58.74     13.98 o 
  -8   6   2       91.26      103.67     15.94 o 
  -7   6   2      104.61       99.66      7.94 o 
  -6   6   2       39.00       81.93     12.91 o 
  -5   6   2      258.43      243.71      7.11 o 
  -4   6   2      765.82      834.51     42.17 o 
  -3   6   2      357.84      418.44     24.77 o 
  -2   6   2     1840.75     1675.34     62.49 o 
  -1   6   2       20.86       20.27     11.26 o 
   0   6   2      709.69      629.50     15.67 o 
   1   6   2       12.08       11.35      0.56 o 
   2   6   2       29.49       49.17     44.85 o 
   3   6   2        3.08        5.91     42.79 o 
  -8   7   2       37.91       46.48     19.64 o 
  -7   7   2       28.74       25.72      0.97 o 
  -6   7   2       32.23       25.69      7.23 o 
  -5   7   2        0.29        8.29     13.42 o 
  -4   7   2       14.03       16.55      2.81 o 
  -3   7   2       10.15       24.03     10.97 o 
  -2   7   2        5.25        5.18     10.58 o 
  -1   7   2        0.01        3.38     31.62 o 
   0   7   2       28.34       35.66     10.42 o 
   1   7   2        6.94       13.61     25.15 o 
  -7   8   2       14.21       24.62     29.48 o 
  -6   8   2       56.99       44.78      8.74 o 
  -5   8   2        0.01        2.99     11.71 o 
  -4   8   2       11.33        9.90      1.37 o 
  -3   8   2        9.89       12.39      8.52 o 
  -2   8   2       96.58      128.73     35.00 o 
  -1   8   2        0.58        2.91     47.10 o 
   0   8   2      156.57      179.21     14.54 o 
  -6   9   2      104.36       83.98      5.90 o 
  -5   9   2        8.08       14.22     12.54 o 
  -4   9   2      146.21      127.51     47.79 o 
  -2   9   2        3.53       12.20     45.60 o 
   2 -10   3       31.35       26.63      9.43 o 
   3 -10   3       12.27       12.16      7.75 o 
   4 -10   3      137.70      128.57     30.23 o 
   5 -10   3       55.63       40.91     40.07 o 
   0  -9   3       56.53       55.64     39.60 o 
   1  -9   3        5.21       10.40     15.13 o 
   2  -9   3        0.02        0.11      0.95 o 
   3  -9   3        0.24        0.74      4.84 o 
   4  -9   3       32.79       45.51     11.31 o 
   5  -9   3        1.58        3.84      4.56 o 
   6  -9   3       84.55      123.11     16.48 o 
   7  -9   3        1.91       10.00     11.61 o 
  -1  -8   3        2.47        3.10      2.06 o 
   0  -8   3        0.21        2.51      3.63 o 
   1  -8   3       25.13       31.37      6.58 o 
   2  -8   3       46.14       67.64     27.19 o 
   3  -8   3        9.39       13.50     13.45 o 
   4  -8   3       67.50       72.86     46.08 o 
   5  -8   3        4.41       23.31     19.15 o 
   6  -8   3       68.64       78.48     30.75 o 
   7  -8   3        0.06        5.47     25.63 o 
   8  -8   3       33.83       60.46     34.18 o 
  -3  -7   3       26.48       24.30      6.76 o 
  -2  -7   3       64.60      156.98     49.45 o 
  -1  -7   3        0.70        3.32     26.41 o 
   0  -7   3       41.67       45.18     11.10 o 
   1  -7   3       25.54       27.78      8.23 o 
   2  -7   3       64.84       61.26      4.78 o 
   3  -7   3        0.09        3.22      8.97 o 
   4  -7   3        0.42        3.02     13.57 o 
   5  -7   3        1.40       32.04     42.23 o 
   6  -7   3        0.79        4.22      4.52 o 
   7  -7   3        0.53        6.19     38.35 o 
   8  -7   3        3.61       25.05     23.78 o 
  -4  -6   3        0.24        7.51      3.94 o 
  -3  -6   3       42.21       30.03     22.89 o 
  -2  -6   3        1.58        5.89     11.38 o 
  -1  -6   3        1.96        2.42     10.27 o 
   0  -6   3       45.64       34.04      5.34 o 
   1  -6   3       42.37       38.94      5.15 o 
   2  -6   3       28.76       53.81     28.65 o 
   3  -6   3        0.02        2.47      7.11 o 
   4  -6   3      465.69      473.21     20.47 o 
   5  -6   3       69.40       72.02     14.41 o 
   6  -6   3      605.74      551.73     21.18 o 
   7  -6   3      212.32      189.12     11.12 o 
   8  -6   3      153.29      143.36     18.57 o 
  -5  -5   3        0.01        1.60      4.60 o 
  -4  -5   3        0.04        1.78      8.82 o 
  -3  -5   3        3.80       12.29     66.81 o 
  -2  -5   3       31.35       26.08      3.18 o 
  -1  -5   3        9.72       12.49     10.35 o 
   0  -5   3      933.87      965.51     51.06 o 
   1  -5   3       60.44       58.87     19.59 o 
   2  -5   3      718.32      677.55     25.06 o 
   3  -5   3        0.57       13.66      5.93 o 
   4  -5   3      298.31      319.31     16.72 o 
   5  -5   3        8.88        9.88      3.01 o 
   6  -5   3        2.75        5.77      8.73 o 
   7  -5   3       15.59       17.48      9.68 o 
   8  -5   3       32.72       52.01     28.31 o 
  -5  -4   3       55.09       52.73      0.28 o 
  -4  -4   3      778.92      748.95     17.64 o 
  -3  -4   3        4.18       15.59     31.21 o 
  -2  -4   3      394.67      398.89     15.80 o 
  -1  -4   3        3.89        5.64      5.83 o 
   0  -4   3       72.14       81.29      5.94 o 
   1  -4   3       85.68      109.03     17.30 o 
   2  -4   3      304.79      304.09     11.57 o 
   3  -4   3       36.74       47.86      6.60 o 
   4  -4   3       35.46       36.35     10.12 o 
   5  -4   3        7.33        7.28      2.62 o 
   6  -4   3       55.81       64.86     11.78 o 
   7  -4   3        5.95       13.23     31.62 o 
   8  -4   3      215.22      245.55     37.74 o 
  -5  -3   3       17.26       23.73      4.20 o 
  -4  -3   3      177.35      165.83      8.81 o 
  -3  -3   3       39.83       31.34      2.49 o 
  -2  -3   3      183.88      169.83     21.36 o 
  -1  -3   3       27.28       34.39      4.96 o 
   0  -3   3       68.26       69.47      9.83 o 
   1  -3   3      393.23      409.52     11.20 o 
   2  -3   3     1633.77     1549.56     35.48 o 
   3  -3   3       84.08       93.03     17.62 o 
   4  -3   3      415.17      383.84     38.17 o 
   5  -3   3       59.67       54.42     11.64 o 
   6  -3   3       10.68       13.62     12.02 o 
   7  -3   3       11.44       11.54      5.55 o 
   8  -3   3       81.58       74.21      4.75 o 
  -7  -2   3       14.60       15.91     17.81 o 
  -6  -2   3       15.50       19.50      8.87 o 
  -5  -2   3       69.09       60.54      4.22 o 
  -4  -2   3      368.98      373.94     16.93 o 
  -3  -2   3       57.14       62.57      7.23 o 
  -2  -2   3     1145.00     1240.71     33.79 o 
  -1  -2   3       15.91       22.06      4.54 o 
   0  -2   3       16.33       28.89      7.03 o 
   1  -2   3      342.46      333.98     18.36 o 
   2  -2   3       22.96       52.12     19.52 o 
   3  -2   3        0.03       14.61     10.71 o 
   4  -2   3      338.14      330.25     18.26 o 
   5  -2   3        0.42        0.87      2.04 o 
   6  -2   3      131.71      178.97     40.14 o 
   7  -2   3        5.22       11.67     26.30 o 
   8  -2   3        2.77       11.07     70.18 o 
  -7  -1   3        4.87        6.84     38.67 o 
  -6  -1   3       43.12       53.03     20.32 o 
  -5  -1   3       12.33       12.57      1.47 o 
  -4  -1   3      597.45      638.22     26.69 o 
  -3  -1   3       41.66       56.74     14.65 o 
  -2  -1   3     2275.94     2190.70     70.54 o 
  -1  -1   3      226.04      261.77     10.88 o 
   0  -1   3     4818.32     4528.38     23.42 o 
   1  -1   3      279.46      323.02     17.71 o 
   2  -1   3      438.03      398.16      7.94 o 
   3  -1   3        3.16       21.95      8.03 o 
   4  -1   3      250.07      237.19     10.86 o 
   5  -1   3        6.57        7.46      3.44 o 
   6  -1   3      123.01      122.13      4.27 o 
   7  -1   3       24.00       30.90      8.58 o 
  -8   0   3        3.52        3.94      9.97 o 
  -7   0   3       18.27       17.24      8.73 o 
  -6   0   3       68.49       73.22     12.38 o 
  -5   0   3       15.56       19.64     17.22 o 
  -4   0   3      199.85      199.13     11.05 o 
  -3   0   3       76.01       73.56      4.00 o 
  -2   0   3      824.07      887.17     28.31 o 
  -1   0   3      408.89      417.75     10.17 o 
   0   0   3     3524.93     3317.74     24.44 o 
   1   0   3      247.23      269.75     13.21 o 
   2   0   3      197.01      206.46     13.60 o 
   3   0   3        8.39       15.05      8.37 o 
   4   0   3        0.49        6.41     15.39 o 
   5   0   3        3.77        2.25      2.42 o 
   6   0   3        4.93       10.52     42.05 o 
   7   0   3        0.59        4.13     22.52 o 
  -8   1   3       68.86       70.47     19.76 o 
  -7   1   3       27.93       29.03      9.41 o 
  -6   1   3      248.60      269.09     12.85 o 
  -5   1   3        4.34        6.68      5.66 o 
  -4   1   3       71.59       81.04     15.28 o 
  -3   1   3        4.16       14.80     20.30 o 
  -2   1   3       18.69       28.43      9.13 o 
  -1   1   3      323.74      376.19     19.16 o 
   0   1   3      162.27      188.03     12.56 o 
   1   1   3       21.75       37.84      7.42 o 
   2   1   3      182.02      201.47     16.78 o 
   3   1   3        9.94       12.86      1.95 o 
   4   1   3      143.61      170.55     16.86 o 
   5   1   3       21.09       23.36      7.22 o 
   6   1   3       37.52       42.13     33.40 o 
  -8   2   3        0.87        0.51      4.30 o 
  -7   2   3       15.07       14.28      1.96 o 
  -6   2   3       36.00       24.88      6.86 o 
  -5   2   3      186.41      197.21     16.12 o 
  -4   2   3     1032.27     1098.97     41.42 o 
  -3   2   3      259.09      266.43      5.22 o 
  -2   2   3     4671.95     4471.31     37.92 o 
  -1   2   3       64.31       87.12     13.08 o 
   0   2   3     1424.81     1389.12    108.55 o 
   1   2   3        0.55        4.18      4.55 o 
   2   2   3      341.79      358.49     14.56 o 
   3   2   3       22.17       31.51     22.48 o 
   4   2   3        5.65       10.37      3.37 o 
   5   2   3        3.18        8.66     11.18 o 
   6   2   3        2.48        3.52      1.05 o 
  -8   3   3      158.38      191.99     19.60 o 
  -7   3   3        1.48        4.93      4.13 o 
  -6   3   3       47.76       60.06     10.90 o 
  -5   3   3        0.25        5.14      7.85 o 
  -4   3   3       42.69       70.80     15.89 o 
  -3   3   3       14.12       16.70      2.49 o 
  -2   3   3      290.43      281.86      9.69 o 
  -1   3   3      246.44      239.76     11.76 o 
   0   3   3      885.53      796.88     93.71 o 
   1   3   3        6.04       11.53     15.13 o 
   2   3   3      182.31      188.49      9.80 o 
   3   3   3        4.11        7.74     16.08 o 
   4   3   3       91.43       95.02     37.81 o 
   5   3   3       12.34       12.81      5.83 o 
  -9   4   3        6.61       15.42     10.64 o 
  -8   4   3        2.03       12.20      7.45 o 
  -7   4   3      116.42      111.50      2.29 o 
  -6   4   3      218.49      213.70      8.80 o 
  -5   4   3       52.54       50.58      4.03 o 
  -4   4   3      493.40      486.24     15.97 o 
  -3   4   3       16.12       19.69      5.36 o 
  -2   4   3      745.91      686.83    132.64 o 
  -1   4   3      175.88      194.84     13.61 o 
   0   4   3     1906.50     1715.98     81.71 o 
   1   4   3        0.04        4.09      8.37 o 
   2   4   3      738.74      711.20     32.12 o 
   3   4   3        1.64       10.64      5.44 o 
   4   4   3      145.39      246.58     48.36 o 
  -8   5   3      103.91      117.28     12.15 o 
  -7   5   3      158.31      142.66     12.23 o 
  -6   5   3      558.58      528.49      9.58 o 
  -5   5   3       25.73       26.29      3.74 o 
  -4   5   3      362.24      343.89     11.92 o 
  -3   5   3       45.11       62.26     17.05 o 
  -2   5   3      141.97      136.04     21.22 o 
  -1   5   3        0.70        2.56      1.74 o 
   0   5   3      567.73      536.35      9.52 o 
   1   5   3        0.16        3.19     24.58 o 
   2   5   3      471.94      439.68     64.09 o 
   3   5   3       33.77       55.73     39.41 o 
  -8   6   3        0.22        3.76      4.86 o 
  -7   6   3        0.01       11.28     23.49 o 
  -6   6   3       17.78       39.95     14.96 o 
  -5   6   3        0.02        5.69      9.03 o 
  -4   6   3       26.90       39.30     14.84 o 
  -3   6   3        0.77        0.53      0.96 o 
  -2   6   3        8.06       12.71      8.17 o 
  -1   6   3       28.18       47.48     54.23 o 
   0   6   3        3.27        4.13      4.88 o 
   1   6   3        1.97        6.66     32.18 o 
   2   6   3       24.00       18.58      1.69 o 
  -8   7   3      100.88       94.48     24.32 o 
  -7   7   3       11.68       13.66      2.37 o 
  -6   7   3      119.57      133.06     22.32 o 
  -5   7   3        4.43       10.19     19.68 o 
  -4   7   3      169.10      216.48     32.14 o 
  -3   7   3        1.63        1.99      4.19 o 
  -2   7   3      140.76      226.41     53.11 o 
  -1   7   3        7.27        8.16      3.00 o 
   0   7   3        0.15        7.98     26.93 o 
   1   7   3        0.22        4.79     44.10 o 
  -7   8   3       17.79       37.29     26.99 o 
  -6   8   3        8.26       10.59      6.07 o 
  -5   8   3       38.07       42.45     20.88 o 
  -4   8   3       38.35       44.63     19.87 o 
  -2   8   3       53.69       52.73     38.19 o 
  -1   8   3        0.90        6.19     20.92 o 
  -5   9   3       32.84       28.26      3.06 o 
   3 -10   4       11.36       15.34      6.26 o 
   4 -10   4      101.64       99.47     23.97 o 
   5 -10   4        0.69        7.04     35.47 o 
   0  -9   4        0.84        1.61      1.92 o 
   1  -9   4       14.84       30.99     17.46 o 
   2  -9   4        0.08        7.53     15.18 o 
   3  -9   4       21.15       24.88      9.71 o 
   4  -9   4        9.62       16.59     27.85 o 
   5  -9   4        3.97        5.62      5.70 o 
   6  -9   4       17.87       18.34      7.66 o 
   7  -9   4        1.30        8.63     28.52 o 
  -1  -8   4        4.35       15.18     44.38 o 
   0  -8   4       14.91       23.97     10.68 o 
   1  -8   4        5.55        5.68      5.42 o 
   2  -8   4      104.73      125.91     26.76 o 
   3  -8   4       54.15       58.04     14.06 o 
   4  -8   4       31.27       51.45     25.36 o 
   5  -8   4        7.06        6.93      2.05 o 
   6  -8   4       39.51       57.24     23.23 o 
   7  -8   4       24.06       20.98     38.55 o 
  -3  -7   4        1.00        7.69     47.95 o 
  -2  -7   4       19.37       38.47     40.53 o 
  -1  -7   4       33.10       39.83     10.58 o 
   0  -7   4       53.76       61.91     17.60 o 
   1  -7   4        1.76        5.28      6.52 o 
   2  -7   4       49.79       52.26     12.23 o 
   3  -7   4       35.19       50.44     12.04 o 
   4  -7   4        0.22       10.49     17.02 o 
   5  -7   4        6.30       10.35      8.23 o 
   6  -7   4        2.89        5.03      3.63 o 
   7  -7   4        3.15       12.93      7.16 o 
  -4  -6   4       27.31       53.95     56.95 o 
  -3  -6   4       22.52       24.96     21.21 o 
  -2  -6   4       18.05       49.35     20.16 o 
  -1  -6   4        0.21        8.95     15.97 o 
   0  -6   4       59.32       68.47      9.17 o 
   1  -6   4       12.35       14.15      8.59 o 
   2  -6   4       39.69       36.74      5.76 o 
   3  -6   4       26.23       43.07     12.15 o 
   4  -6   4      484.80      504.45     30.23 o 
   5  -6   4       11.51       14.10     19.00 o 
   6  -6   4      174.62      201.26     22.83 o 
   7  -6   4        1.41        6.99      6.28 o 
   8  -6   4       38.26       33.51     25.71 o 
  -5  -5   4       17.90       25.15     30.68 o 
  -4  -5   4      259.16      285.05     36.12 o 
  -3  -5   4      174.92      152.89      6.09 o 
  -2  -5   4     1851.93     1590.45     35.35 o 
  -1  -5   4       13.18       19.44      4.09 o 
   0  -5   4     1558.08     1577.79     30.62 o 
   1  -5   4        3.09       19.96      9.63 o 
   2  -5   4      328.57      316.14     11.03 o 
   3  -5   4       21.99       25.63      5.42 o 
   4  -5   4       25.03       38.29     16.21 o 
   5  -5   4        0.19        1.19     10.61 o 
   6  -5   4        8.29       20.70      6.78 o 
   7  -5   4        7.47        9.01     19.33 o 
   8  -5   4        0.87        4.52      7.50 o 
  -5  -4   4        0.00        4.41     74.97 o 
  -4  -4   4      213.93      180.17     22.53 o 
  -3  -4   4      114.13      145.60     26.34 o 
  -2  -4   4      121.34      159.95     31.01 o 
  -1  -4   4       31.68       38.66      6.68 o 
   0  -4   4      134.17      199.32     16.64 o 
   1  -4   4       19.06       36.11     14.23 o 
   2  -4   4       91.88       78.64      9.14 o 
   3  -4   4        9.44       10.96      1.67 o 
   4  -4   4      191.73      209.51     16.36 o 
   5  -4   4       13.00       13.50      2.79 o 
   6  -4   4      328.99      311.66     23.08 o 
   7  -4   4       93.14       94.95     19.97 o 
   8  -4   4       18.05       26.08     34.25 o 
  -5  -3   4       25.16       39.71     26.98 o 
  -4  -3   4       84.07      103.87     11.75 o 
  -3  -3   4        3.66       28.92     13.82 o 
  -2  -3   4      402.10      416.93     19.82 o 
  -1  -3   4        1.09        2.30      1.14 o 
   0  -3   4     2434.60     2252.57     58.49 o 
   1  -3   4      138.08      209.40     16.25 o 
   2  -3   4     1652.36     1723.59     33.26 o 
   3  -3   4      112.37      115.08      9.97 o 
   4  -3   4      173.09      153.89     11.57 o 
   5  -3   4        4.57        7.64      9.97 o 
   6  -3   4       11.86       26.05     16.85 o 
   7  -3   4       32.89       28.89      6.86 o 
   8  -3   4       15.96       36.69     34.90 o 
  -7  -2   4        5.52        4.78      5.40 o 
  -6  -2   4       48.07       46.53      9.43 o 
  -5  -2   4       24.09       22.66     11.46 o 
  -4  -2   4      191.95      243.07     12.34 o 
  -3  -2   4       44.29       63.90     12.91 o 
  -2  -2   4       81.85      139.45     15.32 o 
  -1  -2   4        0.04        4.36     10.61 o 
   0  -2   4      404.84      412.01     18.09 o 
   1  -2   4       29.88       31.56      2.65 o 
   2  -2   4      529.10      520.84     11.27 o 
   3  -2   4        2.42       12.38     13.58 o 
   4  -2   4      186.47      157.69     39.09 o 
   5  -2   4       21.40       29.72     11.46 o 
   6  -2   4        4.65        5.42      6.89 o 
   7  -2   4        0.55        7.83     30.71 o 
  -7  -1   4        1.93        6.50      8.68 o 
  -6  -1   4        1.79        6.17      2.39 o 
  -5  -1   4        0.52        2.45      6.80 o 
  -4  -1   4       15.01       23.80      5.37 o 
  -3  -1   4      147.99      145.05     16.03 o 
  -2  -1   4       87.52      102.28      5.70 o 
  -1  -1   4       56.91       60.25     14.54 o 
   0  -1   4      200.29      175.68     12.02 o 
   1  -1   4      140.75      128.27     22.59 o 
   2  -1   4      717.25      710.82     13.56 o 
   3  -1   4        0.06        2.70     12.22 o 
   4  -1   4      341.13      351.04     17.55 o 
   5  -1   4       75.29       72.03      6.40 o 
   6  -1   4        0.33        2.98      3.90 o 
   7  -1   4        0.14       10.86     29.67 o 
  -8   0   4        9.97       27.62     23.63 o 
  -7   0   4       69.55       77.20     17.66 o 
  -6   0   4      178.31      204.62     14.23 o 
  -5   0   4       47.42       50.26      1.95 o 
  -4   0   4      268.32      246.78      7.01 o 
  -3   0   4      180.02      185.48     24.04 o 
  -2   0   4      652.78      648.23     13.82 o 
  -1   0   4        2.70        5.06     18.23 o 
   0   0   4       56.31       62.86     10.52 o 
   1   0   4      116.36      129.79     13.58 o 
   2   0   4       85.02      111.59     10.98 o 
   3   0   4       24.94       20.88      4.30 o 
   4   0   4       23.14       36.81     22.06 o 
   5   0   4       12.44       20.52      7.54 o 
   6   0   4       38.97       43.29     35.70 o 
  -8   1   4       28.02       34.17     36.95 o 
  -7   1   4       21.92       22.59      7.56 o 
  -6   1   4       43.73       48.15      9.45 o 
  -5   1   4        0.03        0.30      1.70 o 
  -4   1   4       34.21       31.70     19.39 o 
  -3   1   4       13.62       16.56     12.49 o 
  -2   1   4      375.10      380.44     21.82 o 
  -1   1   4       66.91       65.14      1.75 o 
   0   1   4     3397.72     3248.98     24.31 o 
   1   1   4       77.98       75.94      9.20 o 
   2   1   4     2027.37     2088.61     44.34 o 
   3   1   4      143.12      137.23     12.51 o 
   4   1   4      333.20      319.61     39.91 o 
   5   1   4       13.24       12.86      1.76 o 
   6   1   4       89.04       97.56     38.91 o 
  -8   2   4       32.29       27.70      9.42 o 
  -7   2   4       27.61       28.79      5.44 o 
  -6   2   4      339.67      352.50     26.03 o 
  -5   2   4       85.32       78.84     10.86 o 
  -4   2   4     1272.70     1197.67     19.93 o 
  -3   2   4        0.92        1.58      4.27 o 
  -2   2   4      420.71      415.61      7.35 o 
  -1   2   4       20.13       23.75      5.50 o 
   0   2   4      158.21      164.43     11.21 o 
   1   2   4       36.59       51.15     30.38 o 
   2   2   4        0.10        0.50      4.69 o 
   3   2   4       23.72       27.31     10.97 o 
   4   2   4       18.88       27.63     10.24 o 
   5   2   4        5.69        4.77      4.18 o 
  -8   3   4      186.03      173.14     21.59 o 
  -7   3   4        9.86        8.86      6.00 o 
  -6   3   4       76.47       73.46      8.89 o 
  -5   3   4        0.20        7.88     10.81 o 
  -4   3   4       23.57       23.51      4.22 o 
  -3   3   4       51.76       60.74     15.49 o 
  -2   3   4       65.85       69.37     11.98 o 
  -1   3   4       20.54       30.47      6.11 o 
   0   3   4       29.38       34.17      7.54 o 
   1   3   4        6.16       17.81     23.16 o 
   2   3   4      313.42      296.57     23.69 o 
   3   3   4        2.13       10.53     21.12 o 
   4   3   4      458.77      431.74     18.74 o 
   5   3   4       30.70       34.72     23.59 o 
  -8   4   4        8.63       27.77     18.85 o 
  -7   4   4       78.54       82.01     14.57 o 
  -6   4   4       70.32      115.22     24.22 o 
  -5   4   4      106.27      104.38      5.50 o 
  -4   4   4      328.05      285.33     20.41 o 
  -3   4   4      159.15      150.02      6.37 o 
  -2   4   4      960.41      928.49     55.84 o 
  -1   4   4       38.75       36.65      9.92 o 
   0   4   4       25.90       45.18     19.01 o 
   1   4   4       13.72       49.96     30.71 o 
   2   4   4      156.09      191.62     22.89 o 
   3   4   4        7.54        9.30      7.32 o 
   4   4   4      119.23      132.21     69.06 o 
  -8   5   4      169.61      184.30     17.57 o 
  -7   5   4       35.37       36.11     13.04 o 
  -6   5   4      145.67      154.42     13.71 o 
  -5   5   4        2.93        5.18      6.37 o 
  -4   5   4        0.97        9.26     10.32 o 
  -3   5   4       37.85       50.75     12.88 o 
  -2   5   4        0.00        4.48      5.15 o 
  -1   5   4        2.44        6.76     12.35 o 
   0   5   4        8.08       14.01      7.33 o 
   1   5   4        0.08        0.00     10.85 o 
   2   5   4        0.23        3.19     69.25 o 
  -8   6   4       28.12       74.44     19.51 o 
  -7   6   4       68.69       67.09      2.09 o 
  -6   6   4      131.35      123.68     26.47 o 
  -5   6   4       54.14       47.41      4.75 o 
  -4   6   4      296.23      255.73     19.19 o 
  -3   6   4        0.08        5.90      8.21 o 
  -2   6   4      159.40      191.51     33.97 o 
  -1   6   4       10.93       20.36      6.29 o 
   0   6   4      237.88      240.02     22.43 o 
   1   6   4        0.06        6.38     68.59 o 
  -7   7   4       57.54       49.69      6.43 o 
  -6   7   4      305.06      312.48     19.01 o 
  -5   7   4       25.27       23.88      3.05 o 
  -4   7   4      387.56      373.91     17.47 o 
  -2   7   4       22.09       53.11     70.65 o 
  -1   7   4        0.06        0.38      5.16 o 
   0   7   4        0.01        0.47      8.82 o 
  -6   8   4        4.54        8.79     18.01 o 
  -5   8   4        0.45        2.91      2.00 o 
  -4   8   4       11.53       19.68     14.42 o 
  -2   8   4       75.06       83.70     72.25 o 
   0  -9   5       49.26       53.16     15.58 o 
   1  -9   5        1.07        1.71      4.79 o 
   2  -9   5       25.44       23.84      6.01 o 
   3  -9   5        5.69       17.73     13.15 o 
   4  -9   5       46.54       60.87     24.64 o 
   5  -9   5       18.42       14.42      4.74 o 
   6  -9   5       25.88       44.75     37.28 o 
  -1  -8   5        0.03        1.47     13.02 o 
   0  -8   5      216.23      188.84     19.78 o 
   1  -8   5        0.01        1.01     10.45 o 
   2  -8   5       81.01      107.79     26.47 o 
   3  -8   5       33.50       48.89     25.21 o 
   4  -8   5      165.03      214.07     27.41 o 
   5  -8   5        8.20       13.88     26.54 o 
   6  -8   5       45.93       39.68     15.48 o 
   7  -8   5       14.55       17.92     14.10 o 
  -2  -7   5       42.03       44.89     11.78 o 
  -1  -7   5        2.15        5.79      6.13 o 
   0  -7   5      264.57      273.52     16.63 o 
   1  -7   5       10.48        9.41     16.91 o 
   2  -7   5      272.64      258.14     40.60 o 
   3  -7   5        2.13       11.55     12.35 o 
   4  -7   5      216.07      232.66     27.85 o 
   5  -7   5       16.40       32.56     17.37 o 
   6  -7   5        5.70       15.45     24.54 o 
   7  -7   5        0.03        0.00     39.50 o 
  -4  -6   5        0.44        3.57      5.82 o 
  -3  -6   5        1.60       10.25     23.27 o 
  -2  -6   5       73.70       88.08     24.66 o 
  -1  -6   5        0.12        4.30      6.61 o 
   0  -6   5      869.18      867.38     22.99 o 
   1  -6   5        1.68        1.50      0.86 o 
   2  -6   5     1804.63     1758.67     80.94 o 
   3  -6   5      194.84      172.30      4.33 o 
   4  -6   5      362.62      308.52     21.52 o 
   5  -6   5       26.11       28.31     16.52 o 
   6  -6   5       56.23       90.43     19.51 o 
   7  -6   5        7.37       12.11     12.72 o 
  -5  -5   5        6.67       16.23     53.48 o 
  -4  -5   5       34.74       66.71     48.24 o 
  -3  -5   5        0.03        1.29     15.46 o 
  -2  -5   5       31.28       44.08      7.38 o 
  -1  -5   5       35.41       29.20      8.26 o 
   0  -5   5      151.45      181.56     28.56 o 
   1  -5   5      131.02      150.61     21.52 o 
   2  -5   5        2.49        1.55      1.19 o 
   3  -5   5       22.90       17.63      3.03 o 
   4  -5   5        7.62        6.55      1.44 o 
   5  -5   5        6.99        9.39      4.03 o 
   6  -5   5        7.94        6.75      7.58 o 
   7  -5   5        0.77        6.84     25.35 o 
  -5  -4   5        6.94       13.23     50.76 o 
  -4  -4   5       21.00       27.16     17.15 o 
  -3  -4   5       22.75       32.45     12.12 o 
  -2  -4   5        2.05        2.91      2.95 o 
  -1  -4   5       21.54       43.66     22.05 o 
   0  -4   5      243.84      225.73     14.14 o 
   1  -4   5       20.18       27.72     16.05 o 
   2  -4   5      501.57      463.77     18.02 o 
   3  -4   5        0.00        5.47     12.94 o 
   4  -4   5      998.51      890.68     13.46 o 
   5  -4   5       57.25       52.92      1.86 o 
   6  -4   5      258.15      302.51     36.57 o 
   7  -4   5       22.20       21.11     15.59 o 
  -5  -3   5        3.93        8.14      3.70 o 
  -4  -3   5       71.87       52.26     14.45 o 
  -3  -3   5      101.17      101.10      5.62 o 
  -2  -3   5      558.59      543.57     11.62 o 
  -1  -3   5       47.46       65.53     15.92 o 
   0  -3   5      442.22      437.58     24.33 o 
   1  -3   5        1.07        3.19      1.76 o 
   2  -3   5       17.14       14.92      8.61 o 
   3  -3   5       76.65       66.02     10.41 o 
   4  -3   5        2.02       24.67     22.07 o 
   5  -3   5        1.77        4.16      4.33 o 
   6  -3   5        9.35       33.83     19.38 o 
   7  -3   5        1.37       14.71     23.21 o 
  -7  -2   5       15.99       18.77     34.62 o 
  -6  -2   5       65.76       66.85      6.14 o 
  -5  -2   5        4.21        7.05      7.76 o 
  -4  -2   5       11.87       16.45     11.08 o 
  -3  -2   5      144.74      123.08     33.19 o 
  -2  -2   5      134.71      130.25     15.78 o 
  -1  -2   5       69.06       68.39      6.54 o 
   0  -2   5      212.88      227.36     13.03 o 
   1  -2   5       29.22       49.23     17.55 o 
   2  -2   5       51.22       61.78     12.56 o 
   3  -2   5       20.59       32.25      8.21 o 
   4  -2   5       55.66       67.80     10.08 o 
   5  -2   5        7.07        6.90      5.35 o 
   6  -2   5       72.14      134.60     26.79 o 
   7  -2   5       26.03       27.86     38.27 o 
  -7  -1   5        4.60        9.46      4.81 o 
  -6  -1   5       10.17        8.73      4.94 o 
  -5  -1   5       38.75       54.77     16.76 o 
  -4  -1   5      203.71      216.18     19.28 o 
  -3  -1   5        2.79        9.88     14.86 o 
  -2  -1   5      461.65      477.23     18.04 o 
  -1  -1   5       29.46       30.97      8.85 o 
   0  -1   5      413.17      424.59     28.24 o 
   1  -1   5        0.55        1.87      2.26 o 
   2  -1   5      579.98      543.86     23.53 o 
   3  -1   5       51.41       61.28      7.87 o 
   4  -1   5      152.98      180.57     24.07 o 
   5  -1   5        9.70       12.22      3.56 o 
   6  -1   5       79.36      109.01     15.25 o 
  -7   0   5       20.44       20.03      2.68 o 
  -6   0   5       74.36      103.24     22.34 o 
  -5   0   5      112.61      115.05     23.82 o 
  -4   0   5      462.80      388.01     10.43 o 
  -3   0   5        0.22        1.51     11.54 o 
  -2   0   5      332.00      348.24     13.19 o 
  -1   0   5       30.89       32.31      4.46 o 
   0   0   5        1.43        5.59      6.87 o 
   1   0   5        0.03        3.07      7.04 o 
   2   0   5      125.42      159.93     22.69 o 
   3   0   5        2.27       21.59     23.03 o 
   4   0   5      480.05      427.66     42.51 o 
   5   0   5       47.68       47.95      5.70 o 
   6   0   5      120.43      216.98     36.36 o 
  -8   1   5       44.43       37.26      2.05 o 
  -7   1   5        3.12       10.97      6.25 o 
  -6   1   5        0.09        6.40      7.20 o 
  -5   1   5        0.46        5.66      4.74 o 
  -4   1   5       35.05       37.54      6.51 o 
  -3   1   5       94.84      104.49     10.17 o 
  -2   1   5      779.50      890.40     10.80 o 
  -1   1   5       94.02      101.71     12.83 o 
   0   1   5     1079.83     1021.10     33.13 o 
   1   1   5        0.06        2.27      9.14 o 
   2   1   5      153.33      140.56     12.81 o 
   3   1   5        2.84       19.75      6.87 o 
   4   1   5       47.14       44.08      9.82 o 
   5   1   5       11.07       11.54      8.76 o 
  -8   2   5      243.60      222.05     15.30 o 
  -7   2   5      337.28      306.04      5.13 o 
  -6   2   5      891.99      936.49     34.49 o 
  -5   2   5      102.82      104.71      6.61 o 
  -4   2   5      453.33      430.04     16.51 o 
  -3   2   5       94.62       91.37      4.25 o 
  -2   2   5      163.33      191.59     11.04 o 
  -1   2   5       57.25       64.88     11.03 o 
   0   2   5       85.32       65.86     10.07 o 
   1   2   5        4.38        2.70      1.62 o 
   2   2   5        0.87        4.70      2.64 o 
   3   2   5       11.17       28.75     17.97 o 
   4   2   5        6.87        8.32      3.24 o 
   5   2   5        0.83        4.70     15.61 o 
  -8   3   5       20.28       23.61      4.82 o 
  -7   3   5        3.68        9.39      4.29 o 
  -6   3   5        4.50        4.27      1.62 o 
  -5   3   5        7.34        7.49      1.62 o 
  -4   3   5        7.54        7.61      3.60 o 
  -3   3   5        1.35        4.60      9.41 o 
  -2   3   5      143.98      154.85      5.79 o 
  -1   3   5        0.23        1.35      1.99 o 
   0   3   5      437.45      476.61     27.06 o 
   1   3   5       11.16       13.84      7.05 o 
   2   3   5      245.26      312.60     22.92 o 
   3   3   5       60.75       45.88      4.22 o 
   4   3   5        7.20        8.92     11.53 o 
  -8   4   5       44.01       35.38      9.91 o 
  -7   4   5       36.83       47.53     14.78 o 
  -6   4   5      301.44      272.77     15.34 o 
  -5   4   5       84.10       75.93      3.79 o 
  -4   4   5      804.83      794.72     31.85 o 
  -3   4   5        2.62       14.49      7.25 o 
  -2   4   5      356.49      365.87     13.14 o 
  -1   4   5        0.01        0.62      7.01 o 
   0   4   5       67.66       52.41     17.53 o 
   1   4   5        0.00        1.37      5.72 o 
   2   4   5       42.99       47.70     12.21 o 
   3   4   5       19.65       30.00     18.52 o 
  -8   5   5       53.51       48.49     28.24 o 
  -7   5   5       17.02       24.13      6.34 o 
  -6   5   5        0.04        0.61      4.44 o 
  -5   5   5       10.31       23.32      8.36 o 
  -4   5   5        3.72       20.40     16.41 o 
  -3   5   5       22.63       27.45      3.62 o 
  -2   5   5       25.07       27.05     18.62 o 
  -1   5   5        2.16        3.37      2.30 o 
   0   5   5       22.74       37.49     21.91 o 
   1   5   5        0.14        5.73     26.80 o 
   2   5   5       15.38       19.05     37.06 o 
  -7   6   5       61.26       74.88     16.07 o 
  -6   6   5       36.39       43.16     11.62 o 
  -5   6   5       66.06       57.87      7.77 o 
  -4   6   5      194.28      182.01      8.49 o 
  -3   6   5       51.04       49.79     13.68 o 
  -2   6   5      385.87      378.36     21.96 o 
  -1   6   5        0.43        7.51     71.12 o 
   0   6   5      127.91      202.01     49.82 o 
  -6   7   5      127.12      135.35     12.23 o 
  -5   7   5        6.19        3.85      5.30 o 
  -4   7   5       16.09       27.32     34.89 o 
  -2   7   5        4.53       17.08     69.25 o 
  -1   7   5        0.30        1.60     10.04 o 
   1  -9   6        0.02        0.39      1.70 o 
   2  -9   6       91.04      120.30     13.04 o 
   3  -9   6        0.74        6.23      8.51 o 
   4  -9   6       42.41       60.01     34.63 o 
   5  -9   6        2.29        2.36      1.83 o 
  -1  -8   6        0.39        5.47     12.07 o 
   0  -8   6        0.13        5.05     13.89 o 
   1  -8   6       17.81       31.87     12.12 o 
   2  -8   6      117.45      220.02     36.35 o 
   3  -8   6        4.73        6.42      4.54 o 
   4  -8   6      248.10      305.62     28.21 o 
   5  -8   6       25.47       29.27     25.86 o 
   6  -8   6      164.70      211.76     36.28 o 
  -2  -7   6       67.87      120.01     33.37 o 
  -1  -7   6        0.08        1.00      1.50 o 
   0  -7   6        2.37        6.30      8.40 o 
   1  -7   6       35.08       40.24      9.31 o 
   2  -7   6      192.94      174.46     36.15 o 
   3  -7   6       45.33       35.82     24.57 o 
   4  -7   6      669.20      666.76     21.56 o 
   5  -7   6      118.46      107.63     29.90 o 
   6  -7   6      353.39      327.17     16.12 o 
  -3  -6   6       10.08       16.06     14.32 o 
  -2  -6   6       57.45       56.34     13.02 o 
  -1  -6   6        2.90       10.62     32.29 o 
   0  -6   6      102.55       81.09     14.79 o 
   1  -6   6        0.15        1.62     26.46 o 
   2  -6   6        0.17        2.99      6.74 o 
   3  -6   6       47.13       40.09      4.62 o 
   4  -6   6       18.99       28.33     20.30 o 
   5  -6   6        0.18        6.23     29.30 o 
   7  -6   6       27.29       28.05     33.40 o 
  -4  -5   6       35.11       27.61      9.08 o 
  -3  -5   6        1.25        4.47      3.96 o 
  -2  -5   6       31.94       49.87     19.68 o 
  -1  -5   6        9.33        8.53      3.89 o 
   0  -5   6      210.35      187.93     27.47 o 
   1  -5   6       29.93       48.38     30.57 o 
   2  -5   6       19.63       48.64     38.76 o 
   3  -5   6        2.29       10.04      6.60 o 
   4  -5   6        3.23        8.84      7.90 o 
   5  -5   6        5.89       10.43      8.21 o 
   6  -5   6       67.60       87.62     40.99 o 
   7  -5   6        3.55       10.65     12.80 o 
  -5  -4   6        2.04        2.24      3.61 o 
  -4  -4   6       20.56       21.24      3.07 o 
  -3  -4   6        3.81        3.52      3.59 o 
  -2  -4   6       11.23       11.82     31.11 o 
  -1  -4   6        0.17        2.69      8.00 o 
   0  -4   6       66.73       68.94      9.80 o 
   1  -4   6       25.77       58.30     20.46 o 
   2  -4   6      298.26      262.83     10.07 o 
   3  -4   6       12.29       10.89      2.04 o 
   4  -4   6       15.10       27.08      8.72 o 
   5  -4   6        0.51        1.64      1.54 o 
   6  -4   6        6.01        8.09      4.96 o 
   7  -4   6        4.77       12.77     40.21 o 
  -6  -3   6        6.60       17.26     11.45 o 
  -5  -3   6        6.96        9.25     10.36 o 
  -4  -3   6       49.36       39.93      3.10 o 
  -3  -3   6       25.47       25.12      7.72 o 
  -2  -3   6      137.05      119.37     17.58 o 
  -1  -3   6       14.34       34.68     10.10 o 
   0  -3   6       55.87       54.24      8.56 o 
   1  -3   6       97.31       93.47      6.56 o 
   2  -3   6      285.25      253.06     15.87 o 
   3  -3   6       22.36       20.66     15.15 o 
   4  -3   6       23.44       40.22     37.47 o 
   5  -3   6       18.47       22.95     15.92 o 
   6  -3   6        6.65        6.86      4.78 o 
   7  -3   6        0.66        0.56      4.50 o 
  -6  -2   6       73.81       94.72     12.96 o 
  -5  -2   6       35.04       39.98     13.50 o 
  -4  -2   6       64.47       95.15     11.95 o 
  -3  -2   6        6.42       17.60      8.47 o 
  -2  -2   6        0.08        0.40      2.11 o 
  -1  -2   6        8.58        8.82     11.87 o 
   0  -2   6      352.43      318.33     24.34 o 
   1  -2   6       96.10       94.56     14.19 o 
   2  -2   6      125.89      116.93      3.62 o 
   3  -2   6        1.88        2.12      4.30 o 
   4  -2   6      180.30      171.16      9.33 o 
   5  -2   6        2.62        7.70     17.99 o 
   6  -2   6      151.55      156.23     16.49 o 
  -7  -1   6       28.98       27.24      6.29 o 
  -6  -1   6      149.32      127.03      7.74 o 
  -5  -1   6       31.64       30.93      6.89 o 
  -4  -1   6      293.70      254.75     29.00 o 
  -3  -1   6       56.57       61.32      3.99 o 
  -2  -1   6      554.63      491.73     19.78 o 
  -1  -1   6      116.90      123.81     15.35 o 
   0  -1   6     1308.01     1304.80     43.57 o 
   1  -1   6       43.23       40.80     11.62 o 
   2  -1   6      272.09      324.87     20.19 o 
   3  -1   6        3.64        8.32      9.51 o 
   4  -1   6       20.54       24.16      2.85 o 
   5  -1   6        0.50        3.30     12.49 o 
   6  -1   6        6.98       22.19      8.13 o 
  -7   0   6       48.66       39.15      5.05 o 
  -6   0   6      229.70      208.66      8.74 o 
  -5   0   6       39.82       38.77      2.27 o 
  -4   0   6      420.61      413.70     10.20 o 
  -3   0   6       37.53       44.14      4.61 o 
  -2   0   6      181.87      203.88     13.08 o 
  -1   0   6       78.51       75.69      5.19 o 
   0   0   6       30.47       29.34      6.46 o 
   1   0   6       19.85       18.70      4.81 o 
   2   0   6      222.80      294.00     31.45 o 
   3   0   6        3.65       11.17     17.86 o 
   4   0   6       98.00       82.03      8.80 o 
   5   0   6        8.14       18.79     12.14 o 
  -7   1   6       48.15       47.37      3.22 o 
  -6   1   6      226.37      215.42     13.60 o 
  -5   1   6      192.44      191.40      3.40 o 
  -4   1   6     1138.36     1075.84     41.46 o 
  -3   1   6       92.78       95.50      3.56 o 
  -2   1   6     1308.42     1225.96     18.45 o 
  -1   1   6       17.40       26.28      5.28 o 
   0   1   6      145.15      179.56     11.83 o 
   1   1   6       12.45       49.36     33.09 o 
   2   1   6      120.65      150.69     20.93 o 
   3   1   6        0.89        7.05      9.03 o 
   4   1   6       43.12       57.87     20.35 o 
   5   1   6        5.89        7.98      4.83 o 
  -7   2   6        0.24        7.04      3.85 o 
  -6   2   6       22.99       39.83     11.70 o 
  -5   2   6       20.89       37.50     11.74 o 
  -4   2   6        4.96       11.11      8.66 o 
  -3   2   6       22.25       20.21      9.68 o 
  -2   2   6      167.97      165.47      8.37 o 
  -1   2   6       40.95       60.62     15.89 o 
   0   2   6        0.16        2.85      6.42 o 
   1   2   6        0.03        1.63      4.12 o 
   2   2   6       28.85       24.94      6.35 o 
   3   2   6        0.63        3.73     21.10 o 
   4   2   6       47.29       47.30      7.11 o 
  -7   3   6       10.90       15.39     18.12 o 
  -6   3   6        0.22        1.60     10.49 o 
  -5   3   6       20.89       18.54      3.21 o 
  -4   3   6      207.47      258.48     18.48 o 
  -3   3   6       17.90       26.26     11.67 o 
  -2   3   6      491.09      451.70     23.32 o 
  -1   3   6       45.32       44.78      5.08 o 
   0   3   6      626.17      558.34     35.66 o 
   1   3   6        2.16        7.34      9.64 o 
   2   3   6      119.65      135.76     17.26 o 
   3   3   6        0.68        7.64      5.80 o 
  -7   4   6       71.98       73.09     19.05 o 
  -6   4   6      208.21      231.98     12.58 o 
  -5   4   6       11.91       10.86      1.89 o 
  -4   4   6      112.34      221.55     32.25 o 
  -3   4   6        0.03        1.17      3.91 o 
  -2   4   6        4.32        4.05      1.40 o 
  -1   4   6       21.70       39.32     15.84 o 
   0   4   6       27.92       49.85     27.89 o 
   1   4   6        0.00        0.64      2.79 o 
   2   4   6        4.72        7.09      3.90 o 
  -7   5   6       34.97       35.64      5.72 o 
  -6   5   6      109.62      122.79     14.61 o 
  -5   5   6        0.24        3.12      3.71 o 
  -4   5   6       32.55       49.32     10.56 o 
  -3   5   6       21.22       33.36     14.35 o 
  -2   5   6       52.43       41.15     35.63 o 
  -1   5   6        0.08        0.91      5.18 o 
   0   5   6      102.96      101.76      6.89 o 
   1   5   6        2.79        1.93      2.99 o 
  -6   6   6      158.23      201.65     18.15 o 
  -5   6   6       20.13       25.77      7.20 o 
  -4   6   6      214.72      189.43     11.00 o 
  -3   6   6       15.70       15.21      3.34 o 
  -2   6   6      186.57      208.87     16.04 o 
  -1   6   6        0.42        1.78      8.82 o 
  -5   7   6       15.77       29.01     19.03 o 
   2  -9   7        2.10       16.64     18.52 o 
   3  -9   7        5.20        6.71     45.33 o 
   4  -9   7        1.64        8.07     36.50 o 
   0  -8   7       76.36       72.99     17.29 o 
   1  -8   7        0.43        3.56      6.55 o 
   2  -8   7      103.12       96.14     28.10 o 
   3  -8   7        8.03        9.02      3.23 o 
   4  -8   7        3.59        3.90      2.92 o 
   5  -8   7       17.85       14.01      6.18 o 
  -2  -7   7        0.13        3.75     48.23 o 
  -1  -7   7       19.33       12.68      7.03 o 
   0  -7   7        6.62       17.61      7.24 o 
   1  -7   7        3.24        8.83     12.66 o 
   2  -7   7       16.89       26.66      8.62 o 
   3  -7   7       14.76       19.58     30.36 o 
   4  -7   7       17.18       13.79      7.67 o 
   5  -7   7        9.47       16.29      6.83 o 
  -3  -6   7       30.55       42.41     11.50 o 
  -2  -6   7       99.58      104.48     20.31 o 
  -1  -6   7        0.82        0.84      1.77 o 
   0  -6   7       32.34       35.96      8.14 o 
   1  -6   7        3.24       10.44     18.44 o 
   2  -6   7       53.78       50.25      4.35 o 
   3  -6   7        2.30        4.58      4.72 o 
   4  -6   7      106.27      127.91      9.00 o 
   5  -6   7        5.98        6.17      2.03 o 
  -4  -5   7        0.31        2.96      6.43 o 
  -3  -5   7       74.69       66.84      9.66 o 
  -2  -5   7      127.04      157.54     10.96 o 
  -1  -5   7        3.68        9.92     10.51 o 
   0  -5   7       42.30       46.44     33.77 o 
   1  -5   7        2.21        9.66     12.36 o 
   2  -5   7        4.69        8.59     11.76 o 
   3  -5   7       11.31       14.08     17.45 o 
   4  -5   7       22.29       26.62      8.84 o 
   5  -5   7        1.12        2.46      3.14 o 
   6  -5   7       21.24       45.14     36.53 o 
  -5  -4   7        0.54        0.00     43.90 o 
  -4  -4   7       17.21       14.48      4.55 o 
  -3  -4   7       33.04       34.49      9.50 o 
  -2  -4   7        8.74        9.23     14.91 o 
  -1  -4   7        0.91        2.18      2.98 o 
   0  -4   7      111.24      107.39     20.68 o 
   1  -4   7        0.33        3.92      4.64 o 
   2  -4   7      164.65      182.91     11.04 o 
   3  -4   7        3.30        3.13      1.62 o 
   4  -4   7      116.43      122.14      8.30 o 
   5  -4   7        7.28        6.36      4.17 o 
   6  -4   7       77.69      103.87     17.72 o 
  -5  -3   7       59.31       55.73     15.38 o 
  -4  -3   7      395.15      447.70     36.38 o 
  -3  -3   7        6.95        9.52      2.12 o 
  -2  -3   7      341.91      336.96      7.15 o 
  -1  -3   7       13.48       14.91      5.58 o 
   0  -3   7      264.83      239.75     22.29 o 
   1  -3   7        0.80        6.68      2.29 o 
   2  -3   7       30.65       25.77      7.04 o 
   3  -3   7        0.01        2.65     10.26 o 
   4  -3   7        1.36        2.19      2.60 o 
   5  -3   7        4.73        5.92      5.14 o 
   6  -3   7        0.59       11.15     35.30 o 
  -6  -2   7       11.82       10.29      7.65 o 
  -5  -2   7        1.74        8.14      6.87 o 
  -4  -2   7       18.88       27.56      4.67 o 
  -3  -2   7       23.12       22.87     10.37 o 
  -2  -2   7      154.28      173.47     12.76 o 
  -1  -2   7        2.20        8.75      3.67 o 
   0  -2   7      134.39      165.75     12.78 o 
   1  -2   7       14.37       16.94      3.26 o 
   2  -2   7      263.18      226.34     14.20 o 
   3  -2   7        0.97        2.06      2.43 o 
   4  -2   7      201.55      205.04     25.20 o 
   5  -2   7       30.18       25.86      3.46 o 
   6  -2   7       14.38       38.47     68.03 o 
  -6  -1   7       24.95       31.49      7.49 o 
  -5  -1   7       22.37       28.74     15.58 o 
  -4  -1   7      126.80      130.09     19.56 o 
  -3  -1   7      128.41      109.94     15.88 o 
  -2  -1   7      828.70     1000.42     34.30 o 
  -1  -1   7       26.12       41.37     18.12 o 
   0  -1   7      656.45      637.44     10.61 o 
   1  -1   7       20.13       23.48      6.74 o 
   2  -1   7      214.30      241.22     31.39 o 
   3  -1   7        0.12        4.82     36.37 o 
   4  -1   7        4.50       13.18      3.07 o 
   5  -1   7        6.34        8.07     16.22 o 
  -7   0   7       15.26       16.38      7.43 o 
  -6   0   7       37.46       49.89     14.15 o 
  -5   0   7        3.59        2.37      2.81 o 
  -4   0   7      117.26      173.02     22.19 o 
  -3   0   7        0.67       18.64     19.36 o 
  -2   0   7      656.91      612.60     33.35 o 
  -1   0   7        6.10       14.27     12.89 o 
   0   0   7     1058.06     1058.69     38.14 o 
   1   0   7       34.55       32.94      4.93 o 
   2   0   7      259.33      229.43     25.65 o 
   3   0   7       16.58       16.06     10.32 o 
   4   0   7       26.55       45.63     14.88 o 
   5   0   7        0.51        4.56     20.26 o 
  -7   1   7        0.01        7.63     14.86 o 
  -6   1   7        6.40       12.57      8.20 o 
  -5   1   7        4.55        6.22      5.30 o 
  -4   1   7        5.17       17.65     17.64 o 
  -3   1   7        1.46        5.46      9.01 o 
  -2   1   7        3.14       13.46      7.40 o 
  -1   1   7       42.53       52.98     12.06 o 
   0   1   7      249.02      247.28     20.58 o 
   1   1   7        6.73       10.93     17.39 o 
   2   1   7      145.93      156.32     11.78 o 
   3   1   7       23.69       26.62      5.45 o 
   4   1   7        3.23       21.35     26.51 o 
  -7   2   7       26.76       26.17     11.80 o 
  -6   2   7      167.04      172.40     15.55 o 
  -5   2   7       21.99       17.83      1.21 o 
  -4   2   7      282.10      256.44      9.09 o 
  -3   2   7        3.56       11.73      6.84 o 
  -2   2   7        4.30       10.13      3.95 o 
  -1   2   7        3.50        3.62      2.42 o 
   0   2   7       29.46       61.24     35.05 o 
   1   2   7        1.03        8.78     18.21 o 
   2   2   7      110.71      133.53     33.79 o 
   3   2   7        0.18        0.96      7.36 o 
  -7   3   7       10.19       10.72      3.49 o 
  -6   3   7       16.09       25.22      7.96 o 
  -5   3   7       14.09       26.18     17.53 o 
  -4   3   7       84.13      121.20     14.66 o 
  -3   3   7       19.60       28.70      5.98 o 
  -2   3   7      148.63      127.66      5.80 o 
  -1   3   7        5.59       15.38     28.98 o 
   0   3   7        6.85       12.46      7.37 o 
   1   3   7        1.21        1.81      2.05 o 
   2   3   7        4.22       18.06     27.90 o 
  -7   4   7       52.93       55.92     43.43 o 
  -6   4   7      113.61      115.48      9.25 o 
  -5   4   7       55.85       53.36      7.95 o 
  -4   4   7      160.81      214.34     16.98 o 
  -3   4   7       42.82       42.97      5.26 o 
  -2   4   7      232.13      207.66     24.83 o 
  -1   4   7       10.88       11.36      6.10 o 
   0   4   7       10.46       23.61     28.82 o 
   1   4   7        2.52       12.51     23.09 o 
  -6   5   7        1.53        7.69     21.39 o 
  -5   5   7       14.44       17.85      7.01 o 
  -4   5   7      105.34      171.60     25.45 o 
  -3   5   7        0.01        6.82     31.92 o 
  -2   5   7      101.76      102.94      7.74 o 
  -1   5   7        9.14       10.30     15.97 o 
   0   5   7      149.19      121.60     18.22 o 
  -5   6   7       32.26       31.62      9.19 o 
  -4   6   7      245.32      249.68     27.30 o 
  -3   6   7        1.97       22.65     44.13 o 
   1  -8   8        0.09        0.89      1.20 o 
   2  -8   8        8.27       35.21     21.72 o 
   3  -8   8       21.97       29.06      8.63 o 
   4  -8   8        7.92        6.18      7.13 o 
  -1  -7   8        2.30        2.84      8.21 o 
   0  -7   8       19.83       40.94     12.46 o 
   1  -7   8        0.14        0.00      2.06 o 
   2  -7   8       28.60       29.75      5.94 o 
   3  -7   8       13.96       21.09     14.84 o 
   4  -7   8        0.06        2.67     15.58 o 
   5  -7   8        0.03        0.01      0.52 o 
  -2  -6   8        0.64        0.48      2.37 o 
  -1  -6   8       14.11       19.13      8.70 o 
   0  -6   8       46.58       56.81     17.34 o 
   1  -6   8       12.15       27.60     25.63 o 
   2  -6   8      163.21      138.34     29.93 o 
   3  -6   8       19.93       14.07      9.03 o 
   4  -6   8        8.35       12.00     16.69 o 
  -3  -5   8        0.06        0.86     14.43 o 
  -2  -5   8        5.07       10.28      6.83 o 
  -1  -5   8        8.91        9.03      4.36 o 
   0  -5   8        0.35        8.05     18.77 o 
   1  -5   8       31.52       44.54     14.78 o 
   2  -5   8        6.06       11.11      2.97 o 
   3  -5   8        4.32        5.24     10.90 o 
   4  -5   8       31.32       40.44     39.13 o 
   5  -5   8        0.65        1.75      1.51 o 
  -4  -4   8       17.50       28.65     13.37 o 
  -3  -4   8       30.12       33.27      6.78 o 
  -2  -4   8      329.21      318.31     34.18 o 
  -1  -4   8       13.77       12.54      9.33 o 
   0  -4   8      622.17      506.23      7.30 o 
   1  -4   8        6.47        8.89      3.36 o 
   2  -4   8      236.77      206.03     30.91 o 
   3  -4   8        1.34        8.68     15.54 o 
   4  -4   8      131.94      166.75     20.93 o 
   5  -4   8        1.79       12.48      8.10 o 
  -5  -3   8        4.35        9.96     22.93 o 
  -4  -3   8        2.80       24.95     21.12 o 
  -3  -3   8       50.37       54.50     26.84 o 
  -2  -3   8        2.67       17.32      9.90 o 
  -1  -3   8       29.80       31.31     10.44 o 
   0  -3   8        2.72        6.67      7.45 o 
   1  -3   8        0.15        1.51      4.22 o 
   2  -3   8       16.27       18.18     26.13 o 
   3  -3   8        7.24       25.49     13.99 o 
   4  -3   8        5.32       11.26     16.89 o 
   5  -3   8        0.70        1.62      1.17 o 
  -5  -2   8        1.79        5.51      9.34 o 
  -4  -2   8        7.69        6.89      1.08 o 
  -3  -2   8        3.02       14.41      7.52 o 
  -2  -2   8       32.92       38.43      5.19 o 
  -1  -2   8        0.09        2.45      2.14 o 
   0  -2   8      256.01      247.90     23.47 o 
   1  -2   8        7.26       28.70     10.60 o 
   2  -2   8      673.47      597.58     21.74 o 
   3  -2   8       18.81       17.99      2.55 o 
   4  -2   8      243.79      272.81     23.33 o 
   5  -2   8       10.95       11.14      5.14 o 
  -6  -1   8       34.11       31.64     23.92 o 
  -5  -1   8       50.00       40.14      3.19 o 
  -4  -1   8      261.06      236.74     20.95 o 
  -3  -1   8        0.01        1.43      1.20 o 
  -2  -1   8       43.24       47.77      7.99 o 
  -1  -1   8        4.06        6.41      9.86 o 
   0  -1   8      138.95      153.00     10.02 o 
   1  -1   8       13.98       23.21      8.96 o 
   2  -1   8      192.78      193.75     13.15 o 
   3  -1   8        7.42        6.57     12.17 o 
   4  -1   8       99.50      116.90      6.39 o 
  -6   0   8        4.27        6.67     12.06 o 
  -5   0   8       21.32       27.95      7.11 o 
  -4   0   8        0.30        0.62      3.23 o 
  -3   0   8        0.01        0.56      3.60 o 
  -2   0   8        4.76        5.39      6.89 o 
  -1   0   8       11.99       13.65      8.75 o 
   0   0   8        0.20        5.21      6.18 o 
   1   0   8        4.68       10.67     14.58 o 
   2   0   8        9.49        8.29      3.96 o 
   3   0   8        1.99       14.38     14.78 o 
   4   0   8       59.12       52.96     23.79 o 
  -6   1   8       51.76       67.47     27.22 o 
  -5   1   8       18.12       21.73     18.32 o 
  -4   1   8      115.78       91.97     44.53 o 
  -3   1   8       40.61       47.82      7.61 o 
  -2   1   8      328.51      318.78     12.38 o 
  -1   1   8       11.44       24.28     16.85 o 
   0   1   8      223.30      229.52     15.57 o 
   1   1   8        0.53        4.12      4.30 o 
   2   1   8        6.83       15.32     20.18 o 
   3   1   8        1.04        7.83     18.94 o 
  -6   2   8      142.01      191.62     17.99 o 
  -5   2   8        2.16        3.10      3.26 o 
  -4   2   8       16.11       20.98      7.74 o 
  -3   2   8        3.77        7.26      8.05 o 
  -2   2   8        9.46        7.83      3.20 o 
  -1   2   8        7.19        8.83      9.53 o 
   0   2   8       16.43       18.85     14.98 o 
   1   2   8        2.96       10.95      4.96 o 
   2   2   8        5.58        8.30      3.33 o 
  -6   3   8       25.72       34.15     19.56 o 
  -5   3   8       26.12       22.04      6.38 o 
  -4   3   8      136.95      128.32     11.18 o 
  -3   3   8       23.44       22.29     16.94 o 
  -2   3   8      215.21      169.60      5.20 o 
  -1   3   8        7.34        8.08      4.80 o 
   0   3   8      210.67      204.77     28.81 o 
   1   3   8        1.52       12.49     14.82 o 
  -5   4   8       14.31       12.46      3.03 o 
  -4   4   8       87.67      130.23     20.69 o 
  -3   4   8        0.00        0.00     23.61 o 
  -2   4   8        4.83        9.95     14.37 o 
  -1   4   8        0.16        0.23      0.90 o 
   0   4   8        4.43       16.44     30.01 o 
  -4   5   8       98.81      114.04      7.33 o 
  -3   5   8       19.33       19.04      3.89 o 
   0  -7   9        2.42        9.95      7.88 o 
   1  -7   9        0.01        0.45      2.72 o 
   2  -7   9        9.98        8.53      5.02 o 
   3  -7   9        0.83       11.01     10.31 o 
  -1  -6   9        3.22        5.25      8.10 o 
   0  -6   9       82.20      114.56     28.76 o 
   1  -6   9        0.05        1.02     19.48 o 
   2  -6   9       45.89       44.24      4.54 o 
   3  -6   9        5.23       17.24     28.98 o 
   4  -6   9       52.52       62.58     52.26 o 
  -2  -5   9        0.36       10.41     23.63 o 
  -1  -5   9        3.60        8.52     13.97 o 
   0  -5   9       23.94       39.53     18.69 o 
   1  -5   9        0.46        3.99      4.58 o 
   2  -5   9      216.18      188.78      5.07 o 
   3  -5   9       21.12       23.43      8.63 o 
   4  -5   9      111.41      126.76      9.95 o 
  -3  -4   9        6.53        6.82      1.15 o 
  -2  -4   9       62.04       68.55     12.84 o 
  -1  -4   9        4.61       10.45      7.46 o 
   0  -4   9        7.27       23.84      7.53 o 
   1  -4   9       34.35       29.23      6.40 o 
   2  -4   9       26.71       38.52     12.23 o 
   3  -4   9        0.00        2.03      3.61 o 
   4  -4   9        4.15        9.64     21.90 o 
  -4  -3   9        4.77        6.41      4.44 o 
  -3  -3   9       14.40       28.81     12.95 o 
  -2  -3   9       15.20       19.12      9.00 o 
  -1  -3   9        1.24        4.76      3.46 o 
   0  -3   9        0.03        0.00      2.23 o 
   1  -3   9       12.68       19.13      8.62 o 
   2  -3   9        8.00       12.34      4.81 o 
   3  -3   9        0.22        0.77      0.90 o 
   4  -3   9      140.90      127.87     25.50 o 
  -4  -2   9       22.35       24.95      5.33 o 
  -3  -2   9        7.99       13.69     12.73 o 
  -2  -2   9      176.02      166.73     10.86 o 
  -1  -2   9        5.92        6.30      1.93 o 
   0  -2   9      268.41      258.33     15.75 o 
   1  -2   9       17.46       35.21     17.21 o 
   2  -2   9        0.04        3.96      6.07 o 
   3  -2   9        3.20        9.09     15.49 o 
   4  -2   9       33.49       50.48     17.53 o 
  -5  -1   9       13.15       16.08     10.30 o 
  -4  -1   9       45.94       56.54     12.63 o 
  -3  -1   9       27.98       30.35     17.61 o 
  -2  -1   9       12.92       15.51      4.93 o 
  -1  -1   9       46.32       47.25      7.64 o 
   0  -1   9       79.27       66.97      8.16 o 
   1  -1   9        5.23        9.55     10.62 o 
   2  -1   9       22.93       28.27      5.79 o 
   3  -1   9        4.34        4.99      6.98 o 
  -5   0   9        1.03        1.69      1.95 o 
  -4   0   9        3.14        6.37      6.08 o 
  -3   0   9        1.51        5.04      5.22 o 
  -2   0   9       32.89       37.63     13.41 o 
  -1   0   9        2.53       11.14      7.77 o 
   0   0   9       49.06       54.46      6.99 o 
   1   0   9        2.68       16.40     16.31 o 
   2   0   9      133.06      162.20     15.36 o 
  -5   1   9       46.61       55.97     14.82 o 
  -4   1   9      212.56      222.08      9.40 o 
  -3   1   9       15.65       18.28      7.04 o 
  -2   1   9      218.22      201.16     25.38 o 
  -1   1   9        2.72        5.21      7.09 o 
   0   1   9        9.40       16.36     13.07 o 
   1   1   9        6.19       10.73      3.91 o 
   2   1   9        3.20       27.87     38.19 o 
  -5   2   9       13.04       11.84      1.36 o 
  -4   2   9        0.23        0.00     16.29 o 
  -3   2   9        3.61        5.13      3.30 o 
  -2   2   9        4.52        7.98     39.17 o 
  -1   2   9       14.06       11.43      8.22 o 
   0   2   9       82.47       67.77     12.34 o 
   1   2   9        0.11        0.00     53.76 o 
  -4   3   9      228.38      196.26     10.16 o 
  -3   3   9       11.85       13.96      4.85 o 
  -2   3   9      131.78      124.60     26.72 o 
  -1   3   9       11.19        9.84      7.03 o 
  -1  -5  10        1.37       18.11     34.62 o 
   0  -5  10       33.49       34.78      5.41 o 
   1  -5  10        0.12        0.55      1.22 o 
   2  -5  10       26.97       50.01     45.18 o 
  -2  -4  10       16.59       19.92      5.44 o 
  -1  -4  10       11.10       18.91     15.86 o 
   0  -4  10       32.46       23.84     13.91 o 
   1  -4  10        3.38        7.69     15.26 o 
   2  -4  10       41.70       36.14     24.89 o 
  -3  -3  10        0.25        1.52     27.53 o 
  -2  -3  10        2.91       12.40      4.90 o 
  -1  -3  10        0.03        1.19      4.02 o 
   0  -3  10       13.86       12.37      3.73 o 
   1  -3  10        0.35        1.90      4.34 o 
   2  -3  10       61.50       60.04     18.60 o 
  -3  -2  10       10.84       10.76      2.18 o 
  -2  -2  10      125.49      183.75     14.28 o 
  -1  -2  10        4.58        5.04      5.91 o 
   0  -2  10       40.52       49.82      7.11 o 
   1  -2  10       11.69       22.25     23.72 o 
   2  -2  10       33.44       24.83      5.71 o 
  -3  -1  10       20.11       16.96      8.26 o 
  -2  -1  10        7.18        8.12      3.44 o 
  -1  -1  10        2.47        5.80      3.69 o 
   0  -1  10        2.14        5.18      5.25 o 
   1  -1  10        3.57        6.06      9.59 o 
  -3   0  10        3.81        7.96      3.74 o 
  -2   0  10       99.35      140.14     10.47 o 
  -1   0  10        2.98        3.68      1.23 o 
   0   0  10      190.75      164.01     16.30 o 
   1   0  10        6.51       12.67     60.71 o 
  -3   1  10       17.12       16.33      5.37 o 
  -2   1  10       39.26       42.11      8.21 o 
  -1   1  10       24.02       29.06      6.83 o 
                                                 
